# Supplementary material for: Pan-Cancer Analysis Reveals Alternative Splicing Characteristics Associated With Immune-Related Adverse Events Elicited by Checkpoint Immunotherapy
Source: Front Pharmacol. 2021 Nov 24;12:797852. doi: 10.3389/fphar.2021.797852 (PMC8652050; doi:10.3389/fphar.2021.797852)
Supplement: Supplementary file 7 [file DataSheet1.xlsx]

## Sheet: Table_S1
Supplementary Table 1. The gene sets related to immune repsonse, autoimmune disease, and autoantigens
gene_name	gene_set
ZBTB14	autoantigen genes
ZBTB17	autoantigen genes
ZIC1	autoantigen genes
ZIC2	autoantigen genes
ZIC4	autoantigen genes
ZNF282	autoantigen genes
ZNF330	autoantigen genes
ZNF346	autoantigen genes
ZNF638	autoantigen genes
ZNF700	autoantigen genes
ZNF706	autoantigen genes
ZNF707	autoantigen genes
ZNF768	autoantigen genes
YBX1	autoantigen genes
XIAP	autoantigen genes
XRCC4	autoantigen genes
XRCC5	autoantigen genes
XRCC6	autoantigen genes
WDR1	autoantigen genes
WRN	autoantigen genes
VAMP2	autoantigen genes
VAMP3	autoantigen genes
VCL	autoantigen genes
VCP	autoantigen genes
VDAC1	autoantigen genes
VIM	autoantigen genes
VWF	autoantigen genes
UACA	autoantigen genes
UBE2V1	autoantigen genes
UBE4A	autoantigen genes
UBE4B	autoantigen genes
UBL4A	autoantigen genes
UBQLN1	autoantigen genes
UBTF	autoantigen genes
UCHL1	autoantigen genes
UCHL3	autoantigen genes
UFC1	autoantigen genes
UGT1A6	autoantigen genes
UGT2B7	autoantigen genes
UMOD	autoantigen genes
URGCP	autoantigen genes
USH1C	autoantigen genes
USP4	autoantigen genes
TALDO1	autoantigen genes
TARBP2	autoantigen genes
TARDBP	autoantigen genes
TARS	autoantigen genes
TAS2R10	autoantigen genes
TBP	autoantigen genes
TBX19	autoantigen genes
TBXAS1	autoantigen genes
TCP1	autoantigen genes
TDRD6	autoantigen genes
TERT	autoantigen genes
TF	autoantigen genes
TFAP2A	autoantigen genes
TFG	autoantigen genes
TFPI	autoantigen genes
TFRC	autoantigen genes
TG	autoantigen genes
TGFB1	autoantigen genes
TGM2	autoantigen genes
TGM3	autoantigen genes
TGM4	autoantigen genes
THBD	autoantigen genes
THPO	autoantigen genes
THRB	autoantigen genes
THSD7A	autoantigen genes
TIA1	autoantigen genes
TKT	autoantigen genes
TLN1	autoantigen genes
TLR5	autoantigen genes
TMC2	autoantigen genes
TMEM11	autoantigen genes
TMPO	autoantigen genes
TNF	autoantigen genes
TNFRSF11B	autoantigen genes
TNFRSF4	autoantigen genes
TNNI1	autoantigen genes
TNNI2	autoantigen genes
TNNI3	autoantigen genes
TNNT1	autoantigen genes
TNNT2	autoantigen genes
TNNT3	autoantigen genes
TNP1	autoantigen genes
TNRC6A	autoantigen genes
TOP1	autoantigen genes
TOP1MT	autoantigen genes
TOP2A	autoantigen genes
TOP3A	autoantigen genes
TOP3B	autoantigen genes
TP53	autoantigen genes
TP63	autoantigen genes
TP73	autoantigen genes
TPI1	autoantigen genes
TPM1	autoantigen genes
TPO	autoantigen genes
TPR	autoantigen genes
TPTE	autoantigen genes
TREH	autoantigen genes
TRIB2	autoantigen genes
TRIB3	autoantigen genes
TRIM21	autoantigen genes
TRIM24	autoantigen genes
TRIM33	autoantigen genes
TRIM68	autoantigen genes
TROVE2	autoantigen genes
TRPC1	autoantigen genes
TRPC3	autoantigen genes
TRPM1	autoantigen genes
TRPM8	autoantigen genes
TRPV4	autoantigen genes
TSGA10	autoantigen genes
TSHB	autoantigen genes
TSHR	autoantigen genes
TSPYL2	autoantigen genes
TTLL12	autoantigen genes
TTN	autoantigen genes
TTR	autoantigen genes
TUBB	autoantigen genes
TULP1	autoantigen genes
TXNDC16	autoantigen genes
TXNDC2	autoantigen genes
TXNDC8	autoantigen genes
TYR	autoantigen genes
S100A7	autoantigen genes
S100B	autoantigen genes
SAA1	autoantigen genes
SAA2	autoantigen genes
SAG	autoantigen genes
SARS	autoantigen genes
SART1	autoantigen genes
SCAF11	autoantigen genes
SCARB1	autoantigen genes
SCARB2	autoantigen genes
SCG2	autoantigen genes
SCG5	autoantigen genes
SDC2	autoantigen genes
SDCCAG8	autoantigen genes
SEC14L3	autoantigen genes
SELP	autoantigen genes
SEMG1	autoantigen genes
SENP2	autoantigen genes
SEPSECS	autoantigen genes
SEPT2	autoantigen genes
SERPINA7	autoantigen genes
SERPINB1	autoantigen genes
SERPINB3	autoantigen genes
SERPINB4	autoantigen genes
SERPINB6	autoantigen genes
SERPINE1	autoantigen genes
SERPINE2	autoantigen genes
SERPING1	autoantigen genes
SETD2	autoantigen genes
SFRP1	autoantigen genes
SFXN3	autoantigen genes
SH3GL1	autoantigen genes
SHOX	autoantigen genes
SHOX2	autoantigen genes
SIGLEC8	autoantigen genes
SIGLEC9	autoantigen genes
SIK2	autoantigen genes
SIM2	autoantigen genes
SKIV2L2	autoantigen genes
SLA	autoantigen genes
SLBP	autoantigen genes
SLC25A31	autoantigen genes
SLC25A4	autoantigen genes
SLC25A5	autoantigen genes
SLC26A4	autoantigen genes
SLC2A2	autoantigen genes
SLC30A8	autoantigen genes
SLC33A1	autoantigen genes
SLC3A2	autoantigen genes
SLC44A2	autoantigen genes
SLC4A3	autoantigen genes
SLC50A1	autoantigen genes
SLC5A5	autoantigen genes
SNCA	autoantigen genes
SNCG	autoantigen genes
SNRNP70	autoantigen genes
SNRPA	autoantigen genes
SNRPB	autoantigen genes
SNRPC	autoantigen genes
SNRPD1	autoantigen genes
SNRPD2	autoantigen genes
SNRPD3	autoantigen genes
SNRPE	autoantigen genes
SNRPF	autoantigen genes
SNRPG	autoantigen genes
SNRPN	autoantigen genes
SOD1	autoantigen genes
SOD2	autoantigen genes
SOST	autoantigen genes
SOX1	autoantigen genes
SOX10	autoantigen genes
SOX11	autoantigen genes
SOX12	autoantigen genes
SOX13	autoantigen genes
SOX14	autoantigen genes
SOX15	autoantigen genes
SOX17	autoantigen genes
SOX18	autoantigen genes
SOX2	autoantigen genes
SOX21	autoantigen genes
SOX3	autoantigen genes
SOX30	autoantigen genes
SOX4	autoantigen genes
SOX5	autoantigen genes
SOX6	autoantigen genes
SOX7	autoantigen genes
SOX8	autoantigen genes
SOX9	autoantigen genes
SP1	autoantigen genes
SP100	autoantigen genes
SP140	autoantigen genes
SP140L	autoantigen genes
SPA17	autoantigen genes
SPAG16	autoantigen genes
SPINK1	autoantigen genes
SPN	autoantigen genes
SPOP	autoantigen genes
SPP1	autoantigen genes
SPPL2B	autoantigen genes
SPPL3	autoantigen genes
SPTAN1	autoantigen genes
SQSTM1	autoantigen genes
SRGN	autoantigen genes
SRP54	autoantigen genes
SRP72	autoantigen genes
SRY	autoantigen genes
SSB	autoantigen genes
SSNA1	autoantigen genes
SST	autoantigen genes
STIM1	autoantigen genes
STIM2	autoantigen genes
STIP1	autoantigen genes
STK4	autoantigen genes
STMN1	autoantigen genes
STRA13	autoantigen genes
STRN3	autoantigen genes
STX5	autoantigen genes
SUGP1	autoantigen genes
SUGT1	autoantigen genes
SULF1	autoantigen genes
SUMO1	autoantigen genes
SUMO2	autoantigen genes
SYN1	autoantigen genes
SYP	autoantigen genes
SYT1	autoantigen genes
RABAC1	autoantigen genes
RABEP1	autoantigen genes
RACK1	autoantigen genes
RAD50	autoantigen genes
RAD51	autoantigen genes
RAF1	autoantigen genes
RALBP1	autoantigen genes
RALY	autoantigen genes
RBM39	autoantigen genes
RBMX	autoantigen genes
RBP3	autoantigen genes
RBPJ	autoantigen genes
RCBTB2	autoantigen genes
RCC2	autoantigen genes
RCVRN	autoantigen genes
RECQL	autoantigen genes
REG1A	autoantigen genes
REXO1L1P	autoantigen genes
RHO	autoantigen genes
RLBP1	autoantigen genes
RNASEH1	autoantigen genes
RNASET2	autoantigen genes
RNF5	autoantigen genes
RNH1	autoantigen genes
ROR1	autoantigen genes
RPA2	autoantigen genes
RPH3A	autoantigen genes
RPH3AL	autoantigen genes
RPL6	autoantigen genes
RPLP0	autoantigen genes
RPLP1	autoantigen genes
RPLP2	autoantigen genes
RPP25	autoantigen genes
RPP30	autoantigen genes
RPP38	autoantigen genes
RPS13	autoantigen genes
RPS20	autoantigen genes
RRP8	autoantigen genes
RSU1	autoantigen genes
RTCA	autoantigen genes
RTF1	autoantigen genes
RUVBL1	autoantigen genes
RUVBL2	autoantigen genes
P3H4	autoantigen genes
PA2G4	autoantigen genes
PABPC4	autoantigen genes
PADI4	autoantigen genes
PAK2	autoantigen genes
PARK7	autoantigen genes
PARP1	autoantigen genes
PCM1	autoantigen genes
PCNA	autoantigen genes
PCSK1	autoantigen genes
PDCD6IP	autoantigen genes
PDGFRA	autoantigen genes
PDGFRB	autoantigen genes
PDHX	autoantigen genes
PDIK1L	autoantigen genes
PDLIM1	autoantigen genes
PDZK1	autoantigen genes
PECAM1	autoantigen genes
PF4	autoantigen genes
PFN2	autoantigen genes
PGAM1	autoantigen genes
PGK1	autoantigen genes
PGM3	autoantigen genes
PHB	autoantigen genes
PHB2	autoantigen genes
PHF20	autoantigen genes
PHF3	autoantigen genes
PHGDH	autoantigen genes
PIM1	autoantigen genes
PITX3	autoantigen genes
PKP3	autoantigen genes
PLA2G1B	autoantigen genes
PLA2R1	autoantigen genes
PLEC	autoantigen genes
PLEKHG2	autoantigen genes
PMEL	autoantigen genes
PML	autoantigen genes
PMP22	autoantigen genes
PMS1	autoantigen genes
PNLIP	autoantigen genes
PNLIPRP2	autoantigen genes
PNMA1	autoantigen genes
PNMA2	autoantigen genes
PNP	autoantigen genes
POLR1B	autoantigen genes
POLR3A	autoantigen genes
POP1	autoantigen genes
POR	autoantigen genes
POSTN	autoantigen genes
POU4F1	autoantigen genes
POU4F2	autoantigen genes
PPA1	autoantigen genes
PPIA	autoantigen genes
PPL	autoantigen genes
PPM1A	autoantigen genes
PRDM16	autoantigen genes
PRDX2	autoantigen genes
PRDX4	autoantigen genes
PRDX6	autoantigen genes
PRG4	autoantigen genes
PRKACA	autoantigen genes
PRL	autoantigen genes
PRM1	autoantigen genes
PRM2	autoantigen genes
PROC	autoantigen genes
PROCR	autoantigen genes
PRRX1	autoantigen genes
PRRX2	autoantigen genes
PRSS1	autoantigen genes
PRTN3	autoantigen genes
PRX	autoantigen genes
PSCA	autoantigen genes
PSIP1	autoantigen genes
PSMB1	autoantigen genes
PSMB10	autoantigen genes
PSMB2	autoantigen genes
PSMB5	autoantigen genes
PSMB8	autoantigen genes
PSMB9	autoantigen genes
PSME3	autoantigen genes
PSRC1	autoantigen genes
PTBP1	autoantigen genes
PTCD2	autoantigen genes
PTH	autoantigen genes
PTMA	autoantigen genes
PTPN22	autoantigen genes
PTPRC	autoantigen genes
PTPRJ	autoantigen genes
PTPRN	autoantigen genes
PTPRN2	autoantigen genes
PTRH1	autoantigen genes
PUF60	autoantigen genes
PVALB	autoantigen genes
PXMP2	autoantigen genes
PYM1	autoantigen genes
ODF1	autoantigen genes
ODF2	autoantigen genes
ODF2L	autoantigen genes
OLFM4	autoantigen genes
OLR1	autoantigen genes
OPRD1	autoantigen genes
OPRM1	autoantigen genes
NAA25	autoantigen genes
NACA	autoantigen genes
NARS2	autoantigen genes
NDOR1	autoantigen genes
NDUFS1	autoantigen genes
NEB	autoantigen genes
NEFL	autoantigen genes
NEFM	autoantigen genes
NEMF	autoantigen genes
NFASC	autoantigen genes
NGF	autoantigen genes
NIN	autoantigen genes
NKTR	autoantigen genes
NLRP5	autoantigen genes
NME8	autoantigen genes
NOG	autoantigen genes
NOMO1	autoantigen genes
NOS1	autoantigen genes
NOVA1	autoantigen genes
NOVA2	autoantigen genes
NPEPPS	autoantigen genes
NPHS1	autoantigen genes
NPM1	autoantigen genes
NPPA	autoantigen genes
NPY	autoantigen genes
NR2E3	autoantigen genes
NRM	autoantigen genes
NTRK1	autoantigen genes
NTRK2	autoantigen genes
NTRK3	autoantigen genes
NUCB1	autoantigen genes
NUCB2	autoantigen genes
NUMA1	autoantigen genes
NUP153	autoantigen genes
NUP210	autoantigen genes
NUPL2	autoantigen genes
M6PR	autoantigen genes
MAG	autoantigen genes
MAGEA4	autoantigen genes
MAGEB2	autoantigen genes
MAGEC1	autoantigen genes
MAGT1	autoantigen genes
MAP1B	autoantigen genes
MAP2	autoantigen genes
MAPK9	autoantigen genes
MAPKAPK3	autoantigen genes
MATN1	autoantigen genes
MATN2	autoantigen genes
MAZ	autoantigen genes
MB	autoantigen genes
MBD1	autoantigen genes
MBL2	autoantigen genes
MBP	autoantigen genes
MC1R	autoantigen genes
MC4R	autoantigen genes
MCAT	autoantigen genes
MCHR1	autoantigen genes
MCHR2	autoantigen genes
MDM2	autoantigen genes
METAP2	autoantigen genes
MKI67	autoantigen genes
MLANA	autoantigen genes
MMP1	autoantigen genes
MMP13	autoantigen genes
MMP2	autoantigen genes
MMP7	autoantigen genes
MMP9	autoantigen genes
MMRN1	autoantigen genes
MOBP	autoantigen genes
MOG	autoantigen genes
MOGS	autoantigen genes
MORC3	autoantigen genes
MORF4L1	autoantigen genes
MPHOSPH10	autoantigen genes
MPL	autoantigen genes
MPO	autoantigen genes
MPP1	autoantigen genes
MPP6	autoantigen genes
MPZ	autoantigen genes
MRC1	autoantigen genes
MRFAP1	autoantigen genes
MSH2	autoantigen genes
MSH6	autoantigen genes
MSLN	autoantigen genes
MSN	autoantigen genes
MSRA	autoantigen genes
MST1	autoantigen genes
MST1R	autoantigen genes
MTCH1	autoantigen genes
MUC1	autoantigen genes
MUSK	autoantigen genes
MUTYH	autoantigen genes
MYB	autoantigen genes
MYC	autoantigen genes
MYCBP	autoantigen genes
MYCL	autoantigen genes
MYCT1	autoantigen genes
MYH1	autoantigen genes
MYH10	autoantigen genes
MYH11	autoantigen genes
MYH13	autoantigen genes
MYH14	autoantigen genes
MYH15	autoantigen genes
MYH2	autoantigen genes
MYH3	autoantigen genes
MYH4	autoantigen genes
MYH6	autoantigen genes
MYH7	autoantigen genes
MYH7B	autoantigen genes
MYH8	autoantigen genes
MYH9	autoantigen genes
MYO1G	autoantigen genes
MYOM2	autoantigen genes
LAMA5	autoantigen genes
LAMC1	autoantigen genes
LAMP2	autoantigen genes
LBR	autoantigen genes
LCN1	autoantigen genes
LCP1	autoantigen genes
LDLR	autoantigen genes
LEMD3	autoantigen genes
LGALS1	autoantigen genes
LGALS2	autoantigen genes
LGALS3	autoantigen genes
LGALS3BP	autoantigen genes
LGI1	autoantigen genes
LGSN	autoantigen genes
LHCGR	autoantigen genes
LIG4	autoantigen genes
LIPF	autoantigen genes
LMNA	autoantigen genes
LMNB1	autoantigen genes
LMNB2	autoantigen genes
LMO4	autoantigen genes
LMOD1	autoantigen genes
LPA	autoantigen genes
LRP1	autoantigen genes
LRP2	autoantigen genes
LRP4	autoantigen genes
LRRC15	autoantigen genes
LRRFIP1	autoantigen genes
LSM14A	autoantigen genes
LSM4	autoantigen genes
LTF	autoantigen genes
LY6K	autoantigen genes
KARS	autoantigen genes
KCNIP1	autoantigen genes
KCNIP2	autoantigen genes
KCNJ10	autoantigen genes
KCNJ4	autoantigen genes
KCNQ1	autoantigen genes
KCNRG	autoantigen genes
KDR	autoantigen genes
KIAA0430	autoantigen genes
KIF20B	autoantigen genes
KIR2DL1	autoantigen genes
KIR2DL3	autoantigen genes
KLF17	autoantigen genes
KLHL12	autoantigen genes
KLHL7	autoantigen genes
KLK13	autoantigen genes
KLKB1	autoantigen genes
KLRC1	autoantigen genes
KLRC2	autoantigen genes
KLRD1	autoantigen genes
KRT10	autoantigen genes
KRT14	autoantigen genes
KRT15	autoantigen genes
KRT16	autoantigen genes
KRT17	autoantigen genes
KRT18	autoantigen genes
KRT19	autoantigen genes
KRT3	autoantigen genes
KRT78	autoantigen genes
KRT8	autoantigen genes
KRT84	autoantigen genes
JAK2	autoantigen genes
IAPP	autoantigen genes
ICA1	autoantigen genes
IFI16	autoantigen genes
IFIH1	autoantigen genes
IFNA2	autoantigen genes
IFNB1	autoantigen genes
IFNG	autoantigen genes
IGF1	autoantigen genes
IGF1R	autoantigen genes
IGF2	autoantigen genes
IGF2BP1	autoantigen genes
IGF2BP2	autoantigen genes
IGF2BP3	autoantigen genes
IGF2R	autoantigen genes
IGFBP2	autoantigen genes
IGFBP3	autoantigen genes
IGSF1	autoantigen genes
IL10	autoantigen genes
IL10RA	autoantigen genes
IL10RB	autoantigen genes
IL16	autoantigen genes
IL17A	autoantigen genes
IL17F	autoantigen genes
IL18	autoantigen genes
IL1A	autoantigen genes
IL1B	autoantigen genes
IL1R1	autoantigen genes
IL2	autoantigen genes
IL22	autoantigen genes
IL3	autoantigen genes
IL4	autoantigen genes
IL6	autoantigen genes
IL6ST	autoantigen genes
IMMP1L	autoantigen genes
IMP3	autoantigen genes
IMPA1	autoantigen genes
IMPA2	autoantigen genes
IMPDH2	autoantigen genes
INCENP	autoantigen genes
INS	autoantigen genes
INSM2	autoantigen genes
INSR	autoantigen genes
IQGAP1	autoantigen genes
IRF3	autoantigen genes
IRF5	autoantigen genes
IRS1	autoantigen genes
ITGA2	autoantigen genes
ITGA2B	autoantigen genes
ITGA6	autoantigen genes
ITGAL	autoantigen genes
ITGAM	autoantigen genes
ITGB2	autoantigen genes
ITGB3	autoantigen genes
ITGB4	autoantigen genes
IVNS1ABP	autoantigen genes
H1F0	autoantigen genes
HARS	autoantigen genes
HAVCR1	autoantigen genes
HDAC1	autoantigen genes
HDAC2	autoantigen genes
HDAC3	autoantigen genes
HDAC4	autoantigen genes
HDAC5	autoantigen genes
HDC	autoantigen genes
HDGF	autoantigen genes
HDLBP	autoantigen genes
HEBP1	autoantigen genes
HIP1	autoantigen genes
HIP1R	autoantigen genes
HIRA	autoantigen genes
HIST1H1D	autoantigen genes
HIST1H2BD	autoantigen genes
HK1	autoantigen genes
HLA-G	autoantigen genes
HMGB1	autoantigen genes
HMGB2	autoantigen genes
HMGCR	autoantigen genes
HMGCS1	autoantigen genes
HMGCS2	autoantigen genes
HMGN1	autoantigen genes
HMGN2	autoantigen genes
HNF4G	autoantigen genes
HNRNPA1	autoantigen genes
HNRNPA2B1	autoantigen genes
HNRNPAB	autoantigen genes
HNRNPD	autoantigen genes
HNRNPF	autoantigen genes
HNRNPH1	autoantigen genes
HNRNPH3	autoantigen genes
HNRNPK	autoantigen genes
HNRNPL	autoantigen genes
HOMER3	autoantigen genes
HSD17B10	autoantigen genes
HSD17B13	autoantigen genes
HSD3B1	autoantigen genes
HSP90AB1	autoantigen genes
HSP90B1	autoantigen genes
HSPA1A	autoantigen genes
HSPA1B	autoantigen genes
HSPA4	autoantigen genes
HSPA5	autoantigen genes
HSPA8	autoantigen genes
HSPB1	autoantigen genes
HSPB3	autoantigen genes
HSPD1	autoantigen genes
HSPH1	autoantigen genes
HTR1A	autoantigen genes
HTR4	autoantigen genes
HYOU1	autoantigen genes
G6PC	autoantigen genes
GABARAP	autoantigen genes
GABARAPL2	autoantigen genes
GAD1	autoantigen genes
GAD2	autoantigen genes
GAGE1	autoantigen genes
GAL	autoantigen genes
GAPDH	autoantigen genes
GARS	autoantigen genes
GAST	autoantigen genes
GATA1	autoantigen genes
GCG	autoantigen genes
GCSH	autoantigen genes
GDF10	autoantigen genes
GFRA1	autoantigen genes
GGA1	autoantigen genes
GH1	autoantigen genes
GHRH	autoantigen genes
GHRL	autoantigen genes
GIP	autoantigen genes
GIPC1	autoantigen genes
GJB2	autoantigen genes
GKN1	autoantigen genes
GLDN	autoantigen genes
GLRA1	autoantigen genes
GLUL	autoantigen genes
GMPS	autoantigen genes
GNL2	autoantigen genes
GNRH1	autoantigen genes
GNRHR	autoantigen genes
GOLGA1	autoantigen genes
GOLGA2	autoantigen genes
GOLGA3	autoantigen genes
GOLGA4	autoantigen genes
GOLGA8B	autoantigen genes
GOLGB1	autoantigen genes
GP1BA	autoantigen genes
GP2	autoantigen genes
GP5	autoantigen genes
GP9	autoantigen genes
GPHN	autoantigen genes
GPI	autoantigen genes
GPS1	autoantigen genes
GPT	autoantigen genes
GPX2	autoantigen genes
GRIA1	autoantigen genes
GRIA2	autoantigen genes
GRIA3	autoantigen genes
GRIA4	autoantigen genes
GRIK1	autoantigen genes
F13A1	autoantigen genes
F7	autoantigen genes
F8	autoantigen genes
F9	autoantigen genes
FABP4	autoantigen genes
FAM50A	autoantigen genes
FASLG	autoantigen genes
FASN	autoantigen genes
FBL	autoantigen genes
FBN1	autoantigen genes
FBN3	autoantigen genes
FCER1A	autoantigen genes
FCGR3B	autoantigen genes
FCN3	autoantigen genes
FCRLA	autoantigen genes
FGB	autoantigen genes
FGFR1	autoantigen genes
FKBP1A	autoantigen genes
FKBPL	autoantigen genes
FLG	autoantigen genes
FLNC	autoantigen genes
FLRT2	autoantigen genes
FLT4	autoantigen genes
FN1	autoantigen genes
FOLH1	autoantigen genes
FSHB	autoantigen genes
FSTL1	autoantigen genes
FTCD	autoantigen genes
FTH1	autoantigen genes
FTL	autoantigen genes
FURIN	autoantigen genes
FXR1	autoantigen genes
ECD	autoantigen genes
ECHDC1	autoantigen genes
ECM1	autoantigen genes
EDIL3	autoantigen genes
EDNRA	autoantigen genes
EEA1	autoantigen genes
EEF1A1	autoantigen genes
EEF2K	autoantigen genes
EFEMP2	autoantigen genes
EGF	autoantigen genes
EGFR	autoantigen genes
EIF2S2	autoantigen genes
EIF4A3	autoantigen genes
EIF4G1	autoantigen genes
ELANE	autoantigen genes
ELAVL2	autoantigen genes
ELAVL3	autoantigen genes
ELAVL4	autoantigen genes
ELN	autoantigen genes
EN2	autoantigen genes
ENO1	autoantigen genes
ENO2	autoantigen genes
ENPP1	autoantigen genes
ENSA	autoantigen genes
EPB41	autoantigen genes
EPCAM	autoantigen genes
EPHX1	autoantigen genes
EPHX2	autoantigen genes
EPO	autoantigen genes
EPPK1	autoantigen genes
EPX	autoantigen genes
ERBB2	autoantigen genes
ERBIN	autoantigen genes
ERV3-1	autoantigen genes
ESD	autoantigen genes
ESR1	autoantigen genes
ETV7	autoantigen genes
EVPL	autoantigen genes
EXOSC1	autoantigen genes
EXOSC10	autoantigen genes
EXOSC2	autoantigen genes
EXOSC3	autoantigen genes
EXOSC4	autoantigen genes
EXOSC5	autoantigen genes
EXOSC6	autoantigen genes
EXOSC7	autoantigen genes
EXOSC8	autoantigen genes
EXOSC9	autoantigen genes
EZR	autoantigen genes
DBH	autoantigen genes
DCC	autoantigen genes
DCN	autoantigen genes
DDC	autoantigen genes
DDX21	autoantigen genes
DDX3X	autoantigen genes
DDX42	autoantigen genes
DEK	autoantigen genes
DES	autoantigen genes
DIRC2	autoantigen genes
DKK1	autoantigen genes
DLAT	autoantigen genes
DLD	autoantigen genes
DLST	autoantigen genes
DNASE1	autoantigen genes
DNER	autoantigen genes
DNM1L	autoantigen genes
DPP10	autoantigen genes
DPP4	autoantigen genes
DPP6	autoantigen genes
DPYSL3	autoantigen genes
DPYSL5	autoantigen genes
DRD1	autoantigen genes
DRD2	autoantigen genes
DSC1	autoantigen genes
DSC2	autoantigen genes
DSC3	autoantigen genes
DSG1	autoantigen genes
DSG2	autoantigen genes
DSG3	autoantigen genes
DSG4	autoantigen genes
DSP	autoantigen genes
DST	autoantigen genes
DUSP2	autoantigen genes
C14ORF166	autoantigen genes
C1D	autoantigen genes
C1QA	autoantigen genes
C3	autoantigen genes
CA1	autoantigen genes
CA2	autoantigen genes
CA3	autoantigen genes
CAGE1	autoantigen genes
CALD1	autoantigen genes
CALML3	autoantigen genes
CALR	autoantigen genes
CANX	autoantigen genes
CAPNS1	autoantigen genes
CAPZA1	autoantigen genes
CASP3	autoantigen genes
CASP8	autoantigen genes
CASQ1	autoantigen genes
CASR	autoantigen genes
CAST	autoantigen genes
CAT	autoantigen genes
CCDC158	autoantigen genes
CCDC88A	autoantigen genes
CCL3	autoantigen genes
CCL5	autoantigen genes
CCNA2	autoantigen genes
CCNB1	autoantigen genes
CCND1	autoantigen genes
CCNY	autoantigen genes
CCR5	autoantigen genes
CD274	autoantigen genes
CD34	autoantigen genes
CD3D	autoantigen genes
CD3EAP	autoantigen genes
CD46	autoantigen genes
CD55	autoantigen genes
CD59	autoantigen genes
CD8A	autoantigen genes
CD9	autoantigen genes
CDC25B	autoantigen genes
CDH1	autoantigen genes
CDH3	autoantigen genes
CDH4	autoantigen genes
CDK1	autoantigen genes
CDKN2A	autoantigen genes
CDR1	autoantigen genes
CDR2	autoantigen genes
CDT1	autoantigen genes
CEACAM1	autoantigen genes
CEACAM5	autoantigen genes
CELA1	autoantigen genes
CENPA	autoantigen genes
CENPB	autoantigen genes
CENPC	autoantigen genes
CENPE	autoantigen genes
CENPF	autoantigen genes
CENPH	autoantigen genes
CENPI	autoantigen genes
CENPP	autoantigen genes
CENPQ	autoantigen genes
CEP78	autoantigen genes
CFB	autoantigen genes
CFH	autoantigen genes
CFHR1	autoantigen genes
CFHR3	autoantigen genes
CGN	autoantigen genes
CH25H	autoantigen genes
CHD4	autoantigen genes
CHGA	autoantigen genes
CHI3L1	autoantigen genes
CHI3L2	autoantigen genes
CHKB	autoantigen genes
CHRM1	autoantigen genes
CHRM2	autoantigen genes
CHRM3	autoantigen genes
CHRM4	autoantigen genes
CHRM5	autoantigen genes
CHRNA1	autoantigen genes
CHRNA9	autoantigen genes
CHRNB1	autoantigen genes
CHST14	autoantigen genes
CIB1	autoantigen genes
CILP	autoantigen genes
CIRBP	autoantigen genes
CKAP4	autoantigen genes
CKB	autoantigen genes
CKM	autoantigen genes
CLCA1	autoantigen genes
CLDN1	autoantigen genes
CLDN11	autoantigen genes
CLIP1	autoantigen genes
CNDP1	autoantigen genes
CNTN1	autoantigen genes
CNTN2	autoantigen genes
CNTNAP2	autoantigen genes
CNTRL	autoantigen genes
COIL	autoantigen genes
COL13A1	autoantigen genes
COL17A1	autoantigen genes
COL1A1	autoantigen genes
COL4A3	autoantigen genes
COL4A5	autoantigen genes
COL4A6	autoantigen genes
COL6A3	autoantigen genes
COL7A1	autoantigen genes
COLQ	autoantigen genes
COMP	autoantigen genes
COTL1	autoantigen genes
CP	autoantigen genes
CPE	autoantigen genes
CR1	autoantigen genes
CREBZF	autoantigen genes
CRLS1	autoantigen genes
CRP	autoantigen genes
CRYAB	autoantigen genes
CRYBB1	autoantigen genes
CS	autoantigen genes
CSAD	autoantigen genes
CSF2	autoantigen genes
CSF3	autoantigen genes
CSH1	autoantigen genes
CSHL1	autoantigen genes
CSPG4	autoantigen genes
CTBS	autoantigen genes
CTDSP1	autoantigen genes
CTLA4	autoantigen genes
CTNNB1	autoantigen genes
CTSC	autoantigen genes
CTSD	autoantigen genes
CTSG	autoantigen genes
CUBN	autoantigen genes
CUL7	autoantigen genes
CUZD1	autoantigen genes
CXCR4	autoantigen genes
CYP11A1	autoantigen genes
CYP17A1	autoantigen genes
CYP1A1	autoantigen genes
CYP1A2	autoantigen genes
CYP21A2	autoantigen genes
CYP2A6	autoantigen genes
CYP2B6	autoantigen genes
CYP2C19	autoantigen genes
CYP2C9	autoantigen genes
CYP2D6	autoantigen genes
CYP2E1	autoantigen genes
CYP3A4	autoantigen genes
B2M	autoantigen genes
BAGE	autoantigen genes
BANF1	autoantigen genes
BARD1	autoantigen genes
BCL2	autoantigen genes
BCR	autoantigen genes
BHMT	autoantigen genes
BIN1	autoantigen genes
BIRC5	autoantigen genes
BMI1	autoantigen genes
BMP2	autoantigen genes
BMP7	autoantigen genes
BMPER	autoantigen genes
BMPR2	autoantigen genes
BPI	autoantigen genes
BPIFA1	autoantigen genes
BPIFA2	autoantigen genes
BPIFB1	autoantigen genes
BRAF	autoantigen genes
BRCA1	autoantigen genes
BRCA2	autoantigen genes
BRSK2	autoantigen genes
A2M	autoantigen genes
A2ML1	autoantigen genes
AARS	autoantigen genes
AARS2	autoantigen genes
ABCA1	autoantigen genes
ABCA7	autoantigen genes
ABCB1	autoantigen genes
ABCC1	autoantigen genes
ABCC3	autoantigen genes
ABL1	autoantigen genes
ACE2	autoantigen genes
ACHE	autoantigen genes
ACTA1	autoantigen genes
ACTB	autoantigen genes
ACTG1	autoantigen genes
ACTN1	autoantigen genes
ACTN4	autoantigen genes
ACTR3	autoantigen genes
ACVR2B	autoantigen genes
ACVRL1	autoantigen genes
ADAM23	autoantigen genes
ADAMTS13	autoantigen genes
ADAMTSL5	autoantigen genes
ADD1	autoantigen genes
ADH1A	autoantigen genes
ADH1B	autoantigen genes
ADRA1A	autoantigen genes
ADRB1	autoantigen genes
ADRB2	autoantigen genes
ADRBK1	autoantigen genes
ADRBK2	autoantigen genes
ADSL	autoantigen genes
AFM	autoantigen genes
AFP	autoantigen genes
AGBL2	autoantigen genes
AGER	autoantigen genes
AGL	autoantigen genes
AGO1	autoantigen genes
AGO2	autoantigen genes
AGRN	autoantigen genes
AGT	autoantigen genes
AGTR1	autoantigen genes
AHNAK	autoantigen genes
AHSG	autoantigen genes
AIRE	autoantigen genes
AK5	autoantigen genes
AKAP12	autoantigen genes
AKR1A1	autoantigen genes
AKR1B1	autoantigen genes
ALB	autoantigen genes
ALDH1A1	autoantigen genes
ALDH9A1	autoantigen genes
ALK	autoantigen genes
ALPI	autoantigen genes
ALPP	autoantigen genes
AMH	autoantigen genes
AMPH	autoantigen genes
ANG	autoantigen genes
ANGPTL4	autoantigen genes
ANKRD1	autoantigen genes
ANPEP	autoantigen genes
ANXA1	autoantigen genes
ANXA11	autoantigen genes
ANXA2	autoantigen genes
ANXA2R	autoantigen genes
ANXA3	autoantigen genes
ANXA4	autoantigen genes
ANXA5	autoantigen genes
ANXA6	autoantigen genes
ANXA9	autoantigen genes
APEX1	autoantigen genes
API5	autoantigen genes
APOA1	autoantigen genes
APOB	autoantigen genes
APOH	autoantigen genes
APP	autoantigen genes
AQP1	autoantigen genes
AQP4	autoantigen genes
ARG1	autoantigen genes
ARHGAP26	autoantigen genes
ARHGDIB	autoantigen genes
ARHGDIG	autoantigen genes
ASGR1	autoantigen genes
ASL	autoantigen genes
ASNS	autoantigen genes
ASPN	autoantigen genes
ATF2	autoantigen genes
ATP1A3	autoantigen genes
ATP1B1	autoantigen genes
ATP2C1	autoantigen genes
ATP4A	autoantigen genes
ATP4B	autoantigen genes
ATP5O	autoantigen genes
ATXN3	autoantigen genes
AVP	autoantigen genes
AZGP1	autoantigen genes
AZI2	autoantigen genes
PRKRA	innate immune response
DDX3X	innate immune response
DDX58	innate immune response
MIR136	innate immune response
IL1A	innate immune response
IFIH1	innate immune response
EFTUD2	innate immune response
IRF3	innate immune response
IL29	innate immune response
TRAF6	innate immune response
MAVS	innate immune response
IKBKB	innate immune response
RELA	innate immune response
IFIT5	innate immune response
CAMP	innate immune response
CASP1	innate immune response
IL1B	innate immune response
TLR4	innate immune response
TLR2	innate immune response
PELI3	innate immune response
MIR223	innate immune response
COLEC12	innate immune response
TLR3	innate immune response
CLEC4E	innate immune response
ITGB1	innate immune response
IFNG	innate immune response
DDX60L	innate immune response
HDAC2	innate immune response
NFKBIZ	innate immune response
IL6	innate immune response
TET2	innate immune response
MARCH5	innate immune response
ISG15	innate immune response
IFNB1	innate immune response
JMJD6	innate immune response
PRMT1	innate immune response
RORC	innate immune response
IL23A	innate immune response
IL2	innate immune response
IL7R	innate immune response
TMEM173	innate immune response
TBK1	innate immune response
NLRC5	innate immune response
NLRP3	innate immune response
C2	innate immune response
C4B	innate immune response
MIR485	innate immune response
PLA2G2A	innate immune response
IL22	innate immune response
SKP2	innate immune response
IFI27	innate immune response
IFIT3	innate immune response
MIR146A	innate immune response
TRAF3	innate immune response
HACE1	innate immune response
NFKBIA	innate immune response
TNFAIP3	innate immune response
Il25	innate immune response
TLR5	innate immune response
CXCR1	innate immune response
LGALS3	innate immune response
LGALS1	innate immune response
IL10	innate immune response
STAT3	innate immune response
MIR29A	innate immune response
MX1	innate immune response
C5	innate immune response
CEACAM8	innate immune response
C5AR1	innate immune response
SYK	innate immune response
IRF7	innate immune response
AIP	innate immune response
Ticam2	innate immune response
DHX33	innate immune response
RNASEL	innate immune response
IL32	innate immune response
ELAVL1	innate immune response
CYLD	innate immune response
MIR362	innate immune response
CTSK	innate immune response
CTSS	innate immune response
MIR328	innate immune response
DEFB103B	innate immune response
DEFB103A	innate immune response
DEFB4B	innate immune response
DEFB4	innate immune response
TLR7	innate immune response
SPHK1	innate immune response
FCN3	innate immune response
Icosl	innate immune response
Smpdl3b	innate immune response
Ctnnb1	innate immune response
Gsk3a	innate immune response
GSK3B	innate immune response
TLR8	innate immune response
UBE2V2	innate immune response
UBE2N	innate immune response
UBE2W	innate immune response
TRIM5	innate immune response
OAS3	innate immune response
OAS1	innate immune response
Psen2	innate immune response
Stmn1	innate immune response
MAP3K7	innate immune response
IRAK1	innate immune response
MYD88	innate immune response
PELI1	innate immune response
TIFA	innate immune response
IFRD1	innate immune response
EGFR	innate immune response
PDE12	innate immune response
LYN	innate immune response
MB21D1	innate immune response
PQBP1	innate immune response
TNF	innate immune response
RNASE7	innate immune response
AIM2	innate immune response
IFI16	innate immune response
MAPK8	innate immune response
MAPK14	innate immune response
TREM1	innate immune response
PGLYRP1	innate immune response
FPR2	innate immune response
FPR1	innate immune response
PPARG	innate immune response
PPARGC1A	innate immune response
MIR130A	innate immune response
DR1	innate immune response
CASP4	innate immune response
PTX3	innate immune response
S100A12	innate immune response
CXCL14	innate immune response
CAPRIN1	innate immune response
G3BP1	innate immune response
ULK1	innate immune response
WFDC12	innate immune response
HAVCR2	innate immune response
HIF1A	innate immune response
CHUK	innate immune response
IL18	innate immune response
CXCR4	innate immune response
ZBTB16	innate immune response
IL1RAPL1	innate immune response
IL18R1	innate immune response
IL1F7	innate immune response
CLEC6A	innate immune response
ANO6	innate immune response
P2RX7	innate immune response
SLC22A3	innate immune response
TPP2	innate immune response
EIF2AK2	innate immune response
RPS6KA5	innate immune response
IFITM3	innate immune response
INSIG1	innate immune response
AMFR	innate immune response
TP53	innate immune response
MIR548G	innate immune response
S100A8	innate immune response
IL17A	innate immune response
IL22RA2	innate immune response
TLR6	innate immune response
DEFA6	innate immune response
DEFA5	innate immune response
NOD2	innate immune response
IRF1	innate immune response
MIR23A	innate immune response
SMAD4	innate immune response
SMAD3	innate immune response
MIR181A2	innate immune response
LCN2	innate immune response
ATF2	innate immune response
ADCY8	innate immune response
SCN5A	innate immune response
ECSIT	innate immune response
USP2	innate immune response
ARG1	innate immune response
PTEN	innate immune response
STAT1	innate immune response
PRKX	innate immune response
PRKACA	innate immune response
CXCL2	innate immune response
CCNA2	innate immune response
MIR124-1	innate immune response
PIK3CA	innate immune response
MIR203	innate immune response
SAMHD1	innate immune response
Adrbk1	innate immune response
MIR122	innate immune response
hsa-mir-146a	innate immune response
RIPK2	innate immune response
IRF4	innate immune response
MFF	innate immune response
DNM1L	innate immune response
BST2	innate immune response
MAPK9	innate immune response
MAP2K7	innate immune response
Il5	innate immune response
Kdm4a	innate immune response
Flt4	innate immune response
VEGFC	innate immune response
Nlrp1a	innate immune response
CXCL10	innate immune response
MYH9	innate immune response
HNRNPL	innate immune response
IFIT1	innate immune response
BTK	innate immune response
TRIM14	innate immune response
TXNIP	innate immune response
MIR208B	innate immune response
MIR499A	innate immune response
IL28B	innate immune response
Fscn1	innate immune response
AICDA	innate immune response
PARD3	innate immune response
CD1D	innate immune response
TICAM1	innate immune response
MSR1	innate immune response
HMGB1	innate immune response
BGN	innate immune response
HSPA1A	innate immune response
CMA1	innate immune response
TIRAP	innate immune response
C3	innate immune response
C3ar1	innate immune response
Rheb	innate immune response
ARF6	innate immune response
CTSL1	innate immune response
TRAF2	innate immune response
GNB2L1	innate immune response
ELF4	innate immune response
JAK1	innate immune response
TNK1	innate immune response
SLX4	innate immune response
EGLN2	innate immune response
HIF1AN	innate immune response
Ifi202b	innate immune response
CRKL	innate immune response
Numb	innate immune response
XRCC5	innate immune response
XRCC6	innate immune response
PRKDC	innate immune response
F2RL1	innate immune response
PRTN3	innate immune response
Marco	innate immune response
CEBPB	innate immune response
CREB1	innate immune response
IL28A	innate immune response
IL12B	innate immune response
TRIM25	innate immune response
RNF135	innate immune response
IKBKG	innate immune response
Traf5	innate immune response
Mertk	innate immune response
Axl	innate immune response
LGALS9	innate immune response
CLEC4D	innate immune response
HDAC11	innate immune response
MIR145	innate immune response
PARK2	innate immune response
POLR2F	innate immune response
IDO1	innate immune response
CXCL12	innate immune response
MIR141	innate immune response
PIAS3	innate immune response
CCL5	innate immune response
MIR21	innate immune response
UCP2	innate immune response
MIR133A1	innate immune response
IL12A	innate immune response
RNF125	innate immune response
ASCC3	innate immune response
MASP2	innate immune response
MASP1	innate immune response
WNT9B	innate immune response
WNT2B	innate immune response
VPS45	innate immune response
TLR9	innate immune response
ANKRD17	innate immune response
UCHL1	innate immune response
ERN1	innate immune response
SRC	innate immune response
CD14	innate immune response
IL27	innate immune response
MIR15B	innate immune response
TNFSF10	innate immune response
PPP1CC	innate immune response
PPP1CA	innate immune response
MIR517C	innate immune response
MIR517A	innate immune response
IKBKE	innate immune response
NOD1	innate immune response
MIR3148	innate immune response
SFTPA1B;SFTPA1	innate immune response
TRIM63	innate immune response
TRIM61	innate immune response
TRIM60	innate immune response
TRIM55	innate immune response
TRIM49	innate immune response
TRIM45	innate immune response
TRIM42	innate immune response
TRIM38	innate immune response
TRIM37	innate immune response
TRIM36	innate immune response
TRIM27	innate immune response
TRIM24	innate immune response
TRIM23	innate immune response
TRIM6	innate immune response
MID2	innate immune response
TRIM67	innate immune response
TRIM66	innate immune response
TRIM65	innate immune response
TRIM56	innate immune response
TRIM50	innate immune response
TRIM13	innate immune response
TRIM9	innate immune response
TRIM8	innate immune response
TRIM71	innate immune response
TRIM58	innate immune response
TRIM47	innate immune response
TRIM32	innate immune response
TRIM26	innate immune response
TRIM21	innate immune response
MID1	innate immune response
TRIM15	innate immune response
TRIM7	innate immune response
STAT2	innate immune response
IL1R2	innate immune response
MUL1	innate immune response
S100A9	innate immune response
MIRLET7B	innate immune response
LEP	innate immune response
RAD23A	innate immune response
CNOT8	innate immune response
COX5B	innate immune response
ABL1	innate immune response
MIR212	innate immune response
hsa-mir-132	innate immune response
ITGB3	innate immune response
ITGAV	innate immune response
Mir497	innate immune response
MOV10	innate immune response
AKT1	innate immune response
MIR187	innate immune response
TRIM62	innate immune response
TRIM28	innate immune response
CALCOCO2	innate immune response
MAP1LC3C	innate immune response
FOXO3	innate immune response
VTRNA2-1	innate immune response
ADIPOQ	innate immune response
TNFAIP8L2	innate immune response
ABCA1	innate immune response
TP73	innate immune response
MIR10B	innate immune response
IL1RL1	innate immune response
IL15	innate immune response
IRF8	innate immune response
SQSTM1	innate immune response
SCAF11	innate immune response
NLRC4	innate immune response
NLRC3	innate immune response
MIR378	innate immune response
CFTR	innate immune response
MMP9	innate immune response
AHSG	innate immune response
OLFM4	innate immune response
ITGB2	innate immune response
ITGAX	innate immune response
MS4A8B	innate immune response
CASP7	innate immune response
MIR1275	innate immune response
MIR200C	innate immune response
MIRLET7C	innate immune response
PURA	innate immune response
ACE2	innate immune response
EIF4E	innate immune response
Edil3	innate immune response
MAPK1	innate immune response
NLRP4	innate immune response
NRIP1	innate immune response
ZC3H12A	innate immune response
TLR1	innate immune response
P2RY14	innate immune response
DUSP10	innate immune response
E2F1	innate immune response
RB1	innate immune response
ANGPT1	innate immune response
DOK3	innate immune response
DICER1	innate immune response
NLRP6	innate immune response
TUFM	innate immune response
NLRX1	innate immune response
GNAI2	innate immune response
SPINK5	innate immune response
LST1	innate immune response
SCARB1	innate immune response
TSC22D3	innate immune response
NOS2	innate immune response
CLEC7A	innate immune response
HAMP	innate immune response
RHBDF2	innate immune response
PLSCR1	innate immune response
DUSP1	innate immune response
LY96	innate immune response
LILRA2	innate immune response
CLEC9A	innate immune response
PACSIN1	innate immune response
IRAK3	innate immune response
EPS8	innate immune response
ATF4	innate immune response
NFAT5	innate immune response
EHMT2	innate immune response
TSC1	innate immune response
IRF5	innate immune response
KIAA0226	innate immune response
ZBP1	innate immune response
RIPK3	innate immune response
TMED7;TICAM2	innate immune response
IL1RAP	innate immune response
IL1R1	innate immune response
SDC4	innate immune response
CD209	innate immune response
NTN1	innate immune response
NAMPT	innate immune response
AGER	innate immune response
JAK3	innate immune response
SHARPIN	innate immune response
CAMKK2	innate immune response
WNT3A	innate immune response
WAS	innate immune response
MIR16-2	innate immune response
MIR16-1	innate immune response
PYCARD	innate immune response
FREM1	innate immune response
USP4	innate immune response
DCD	innate immune response
PRKCD	innate immune response
FSTL1	innate immune response
RORA	innate immune response
DEFA1	innate immune response
TRIB2	innate immune response
APOA1	innate immune response
JAK2	innate immune response
HSP90B1	innate immune response
TRPM2	innate immune response
ITCH	innate immune response
IL17C	innate immune response
IL17RE	innate immune response
IL9	innate immune response
LRRK2	innate immune response
PIK3C3	innate immune response
IL13	innate immune response
HP	innate immune response
UNC5CL	innate immune response
PLCG2	innate immune response
CNOT4	innate immune response
UNC93B1	innate immune response
SERPINB9	innate immune response
IGF1	innate immune response
HSF1	innate immune response
PROS1	innate immune response
GAS6	innate immune response
CD300LF	innate immune response
CD300A	innate immune response
RICTOR	innate immune response
CCL17	innate immune response
IFIT2	innate immune response
YY1	innate immune response
MIR10A	innate immune response
MRGPRX2	innate immune response
IL33	innate immune response
RGS2	innate immune response
NOX1	innate immune response
PPP3R1	innate immune response
PCBP2	innate immune response
PCBP1	innate immune response
FANCC	innate immune response
APOBEC3B	innate immune response
DEFB1	innate immune response
PGLYRP3	innate immune response
CDKN2A	innate immune response
DCN	innate immune response
MIR125B2	innate immune response
MIR125B1	innate immune response
DLK1	innate immune response
TNIP1	innate immune response
RAC2	innate immune response
PKLR	innate immune response
SENP2	innate immune response
STAT6	innate immune response
FADD	innate immune response
PLA2G4A	innate immune response
PLAUR	innate immune response
GZMM	innate immune response
SELK	innate immune response
AIRE	innate immune response
APOH	innate immune response
PPARGC1B	innate immune response
MAPKAPK2	innate immune response
ZFPM2	innate immune response
ZFPM1	innate immune response
GATA6	innate immune response
GATA4	innate immune response
TYK2	innate immune response
NR3C1	innate immune response
STUB1	innate immune response
SERPINE1	innate immune response
TANK	innate immune response
NAIP	innate immune response
TREM2	innate immune response
APOBEC3G	innate immune response
DDX41	innate immune response
TAX1BP1	innate immune response
NEU1	innate immune response
AQP3	innate immune response
ELF1	innate immune response
CD8A	innate immune response
MUC1	innate immune response
IL1RL2	innate immune response
RPL19	innate immune response
BCL2	innate immune response
IL4R	innate immune response
SFTPD	innate immune response
PLTP	innate immune response
PLUNC	innate immune response
LTBR	innate immune response
RAG1	innate immune response
TNFSF9	innate immune response
TNFRSF9	innate immune response
SNCA	innate immune response
F11	innate immune response
ADAR	innate immune response
TNFRSF1A	innate immune response
TREML2	innate immune response
CBL	innate immune response
HSPD1	innate immune response
PML	innate immune response
PIN1	innate immune response
HRG	innate immune response
NOTCH1	innate immune response
GBP2	innate immune response
HSPA14	innate immune response
EDN1	innate immune response
CD5L	innate immune response
SOCS1	innate immune response
NRAS	innate immune response
MIF	innate immune response
DUOX2	innate immune response
RARRES2	innate immune response
KCNJ8	innate immune response
NFATC4	innate immune response
NFATC3	innate immune response
CLEC1B	innate immune response
DHX36	innate immune response
DDX21	innate immune response
DDX1	innate immune response
CD97	innate immune response
ADRB2	innate immune response
JAM3	innate immune response
AHR	innate immune response
UBQLN1	innate immune response
PMAIP1	innate immune response
IP6K1	innate immune response
KHSRP	innate immune response
IFNAR1	innate immune response
TPST1	innate immune response
PLEC	innate immune response
VENTX	innate immune response
CCR3	innate immune response
VLDLR	innate immune response
MIR23B	innate immune response
CFLAR	innate immune response
CDK6	innate immune response
MIR107	innate immune response
GPR77	innate immune response
PIK3AP1	innate immune response
AVP	innate immune response
CASP8	innate immune response
SREBF1	innate immune response
ZC3HAV1	innate immune response
ATG5	innate immune response
ATG12	innate immune response
MIR373	innate immune response
MIR372	innate immune response
AKNA	innate immune response
IRAK2	innate immune response
CCL1	innate immune response
PGLYRP4	innate immune response
TNFSF11	innate immune response
IL4	innate immune response
ARHGAP15	innate immune response
BID	innate immune response
THBS1	innate immune response
TECPR1	innate immune response
HMGN2	innate immune response
CXCR3	innate immune response
MAP3K5	innate immune response
PTGES	innate immune response
GRN	innate immune response
CD46	innate immune response
FCN1	innate immune response
NR1H3	innate immune response
NR4A3	innate immune response
SRXN1	innate immune response
GP2	innate immune response
HRH4	innate immune response
Plg	innate immune response
CCL2	innate immune response
IMPDH2	innate immune response
C1QC	innate immune response
C1QB	innate immune response
C1QA	innate immune response
CCBP2	innate immune response
XIAP	innate immune response
BIRC2	innate immune response
PGLYRP2	innate immune response
CRP	innate immune response
LGMN	innate immune response
SREBF2	innate immune response
COPS5	innate immune response
RELB	innate immune response
XBP1	innate immune response
NFIL3	innate immune response
MBL2	innate immune response
CCR6	innate immune response
TP63	innate immune response
MTOR	innate immune response
CLTC	innate immune response
FGF7	innate immune response
NFKB1	innate immune response
CEBPE	innate immune response
CEBPD	innate immune response
CORO2A	innate immune response
HMOX1	innate immune response
TBKBP1	innate immune response
SIAH2	innate immune response
CD37	innate immune response
SLC15A4	innate immune response
SYP	innate immune response
MAP2K6	innate immune response
NLRP12	innate immune response
MMP7	innate immune response
MMP12	innate immune response
NLRP2	innate immune response
NLRP9	innate immune response
NLRP11	innate immune response
NLRP13	innate immune response
NLRP8	innate immune response
NLRP5	innate immune response
PSMA7	innate immune response
TNFRSF18	innate immune response
CDK9	innate immune response
PTAFR	innate immune response
C8A	innate immune response
SELE	innate immune response
C4A	innate immune response
DEFA3	innate immune response
PTPN2	innate immune response
IFNGR2	innate immune response
RCAN1	innate immune response
SMAD7	innate immune response
MALT1	innate immune response
ABCG1	innate immune response
SOCS6	innate immune response
CSF2RB	innate immune response
IL2RB	innate immune response
LGALS2	innate immune response
APOBEC3A	innate immune response
MAP3K7IP1	innate immune response
MLST8	innate immune response
TCEB2	innate immune response
MEFV	innate immune response
PTK2B	innate immune response
AMACR;C1QTNF3	innate immune response
SCARF1	innate immune response
PTPN6	innate immune response
CLEC4C	innate immune response
SIGIRR	innate immune response
HRAS	innate immune response
C19orf29	innate immune response
C9	innate immune response
PIAS4	innate immune response
MAP2K2	innate immune response
SMAD6	innate immune response
STAP2	innate immune response
TOLLIP	innate immune response
ARRB2	innate immune response
REST	innate immune response
HSP90AA1	innate immune response
RCOR1	innate immune response
KAT2B	innate immune response
NLRP1	innate immune response
THRB	innate immune response
MTA1	innate immune response
CCR4	innate immune response
IL8	innate immune response
CD36	innate immune response
CD180	innate immune response
BCL2A1	innate immune response
TCEB1	innate immune response
IRAK4	innate immune response
ITGAM	innate immune response
VDR	innate immune response
SIAH1	innate immune response
LPCAT2	innate immune response
ACHE	innate immune response
MoleculeID 32847	innate immune response
TRAIP	innate immune response
TRADD	innate immune response
TNIP3	innate immune response
MAP3K12	innate immune response
PTK2	innate immune response
CAV1	innate immune response
ELMOD2	innate immune response
RNF41	innate immune response
SIRPA	innate immune response
BCAR1	innate immune response
ZMYND11	innate immune response
CD22	innate immune response
CD274	innate immune response
PDCD1LG2	innate immune response
CCR7	innate immune response
SMARCE1	innate immune response
NKIRAS2	innate immune response
DHX58	innate immune response
SOCS2	innate immune response
BECN1	innate immune response
NUMBL	innate immune response
CCDC88A	innate immune response
RPS19	innate immune response
CAMK2A	innate immune response
IFNA2	innate immune response
IFNA1	innate immune response
MAP3K14	innate immune response
ANXA4	innate immune response
CYBB	innate immune response
BCL3	innate immune response
RIPK1	innate immune response
TRAFD1	innate immune response
ITGA3	innate immune response
IRF2BP1	innate immune response
PIK3CB	innate immune response
LY86	innate immune response
RANBP9	innate immune response
NUP153	innate immune response
OTUD5	innate immune response
MAP3K8	innate immune response
LILRA4	innate immune response
BIRC3	innate immune response
PROCR	innate immune response
CASP12	innate immune response
CARD18	innate immune response
SOCS3	innate immune response
CYTIP	innate immune response
MAFB	innate immune response
SIRT1	innate immune response
NFE2L2	innate immune response
FLI1	innate immune response
PTCH1	innate immune response
STAT4	innate immune response
CTLA4	innate immune response
CTNNAL1	innate immune response
IL8RB	innate immune response
AAMP	innate immune response
NFATC2	innate immune response
COPS8	innate immune response
LRRFIP1	innate immune response
NFKB2	innate immune response
VEGFA	innate immune response
NUP214	innate immune response
MFN2	innate immune response
TNFRSF1B	innate immune response
IL17F	innate immune response
GRK5	innate immune response
DMBT1	innate immune response
GPSM1	innate immune response
CARD9	innate immune response
FBXW5	innate immune response
IRAK1BP1	innate immune response
KDM1	innate immune response
RUNX3	innate immune response
HDAC1	innate immune response
GJA1	innate immune response
MAP3K7IP2	innate immune response
MKNK1	innate immune response
MAP3K4	innate immune response
JUN	innate immune response
GNAI3	innate immune response
CD53	innate immune response
SNX27	innate immune response
RUSC1	innate immune response
FCGR2A	innate immune response
CFH	innate immune response
PTPRC	innate immune response
hsa-mir-146b	innate immune response
MFN1	innate immune response
SPP1	innate immune response
C4BPB	innate immune response
C4BPA	innate immune response
APCS	innate immune response
KITLG	innate immune response
PDCD1	innate immune response
RFTN1	innate immune response
HSPBP1	innate immune response
AKAP10	innate immune response
PTGES2	innate immune response
STIM1	innate immune response
ORAI1	innate immune response
ITPR3	innate immune response
ITPR1	innate immune response
LRRFIP2	innate immune response
TRIB3	innate immune response
CHGA	innate immune response
SIGLEC15	innate immune response
SIGLEC11	innate immune response
SIGLEC9	innate immune response
SIGLEC8	innate immune response
SIGLEC7	innate immune response
SIGLEC6	innate immune response
SIGLEC5	innate immune response
SIGLEC1	innate immune response
SIGLEC10	innate immune response
RGMB	innate immune response
OAS2	innate immune response
CTSB	innate immune response
LAIR1	innate immune response
IL19	innate immune response
C8B	innate immune response
DEFA4	innate immune response
PIK3R1	innate immune response
NLRP10	innate immune response
CARD16	innate immune response
PTPN11	innate immune response
DUSP16	innate immune response
BCL10	innate immune response
NFKBIE	innate immune response
OTUD7B	innate immune response
CFB	innate immune response
ISG20	innate immune response
IL2RG	innate immune response
MST1R	innate immune response
ADAM10	innate immune response
MAP3K3	innate immune response
NKIRAS1	innate immune response
KLK1	innate immune response
C1S	innate immune response
PPP4C	innate immune response
MAP3K1	innate immune response
PTGS2	innate immune response
KPNA1	innate immune response
C8G	innate immune response
LAT	innate immune response
C1R	innate immune response
LY9	innate immune response
CFP	innate immune response
ICAM1	innate immune response
HLA-E	innate immune response
EGR1	innate immune response
IL6ST	innate immune response
IGF1R	innate immune response
ELP2	innate immune response
F2RL2	innate immune response
F2RL3	innate immune response
CD27	innate immune response
HOXA9	innate immune response
GSTP1	innate immune response
EPOR	innate immune response
WDR34	innate immune response
ACAP1	innate immune response
ERAP1	innate immune response
CXCL11	innate immune response
CXCL9	innate immune response
AP3B1	innate immune response
S100A10	innate immune response
ANXA2	innate immune response
CEACAM1	innate immune response
IL13RA1	innate immune response
SEMA3A	innate immune response
PLXNA4	innate immune response
CASP6	innate immune response
PELI2	innate immune response
hsa-mir-126	innate immune response
FFAR2	innate immune response
NR1H4	innate immune response
hsa-mir-98	innate immune response
CISH	innate immune response
hsa-let-7e	innate immune response
HMGB3	innate immune response
[truncated: 4,399 more rows]

## Sheet: Table_S2
Supplementary Table 2. Spearman correlation between splicing factors and irAE ROR
gene	Rs	p value
CLK3	0.53971	0.0170759
DHX16	0.537078	0.0177309
THOC5	0.512506	0.0248565
PRPF18	0.508995	0.0260357
DDX5	0.501975	0.0285253
KIN	0.501097	0.0288492
DDX42	0.497587	0.0301734
RBM4	0.487933	0.0340602
RBM8A	0.483545	0.0359504
THRAP3	0.47828	0.0383246
ZC3H11A	0.467749	0.0434343
LSM8	0.464239	0.0452487

## Sheet: Table_S3
Supplementary Table 3. Spearman correlation between splicing frequency and irAE ROR
gene_id	gene_name	Rs	p_value
ENSG00000064205	CCN5	0.808249	2.82678e-05
ENSG00000122852	SFTPA1	0.781848	7.68206e-05
ENSG00000187840	EIF4EBP1	0.744186	0.000258594
ENSG00000153093	ACOXL	0.738462	0.000305479
ENSG00000196458	ZNF605	0.736288	0.000325084
ENSG00000091137	SLC26A4	0.717157	0.000548474
ENSG00000244038	DDOST	0.716104	0.000563822
ENSG00000022976	ZNF839	0.713471	0.000603778
ENSG00000035720	STAP1	0.712593	0.000617615
ENSG00000130717	UCK1	0.710838	0.000646094
ENSG00000177508	IRX3	0.709083	0.00067567
ENSG00000137185	ZSCAN9	0.709083	0.00067567
ENSG00000153157	SYCP2L	0.708205	0.00069088
ENSG00000081138	CDH7	0.702655	0.000793902
ENSG00000112541	PDE10A	0.702062	0.000805638
ENSG00000170160	CCDC144A	0.698552	0.00087812
ENSG00000069493	CLEC2D	0.697674	0.000897072
ENSG00000056661	-	0.697674	0.000897072
ENSG00000242485	MRPL20	0.693287	0.000997062
ENSG00000100372	SLC25A17	0.687144	0.00115262
ENSG00000181481	RNF135	0.681001	0.001328
ENSG00000189023	MAGEB16	0.676685	0.00146409
ENSG00000130844	ZNF331	0.676613	0.00146648
ENSG00000047579	DTNBP1	0.673102	0.00158576
ENSG00000257365	FNTB	0.672225	0.00161682
ENSG00000166823	MESP1	0.659061	0.00214696
ENSG00000143294	PRCC	0.658183	0.0021869
ENSG00000124541	RRP36	0.658183	0.0021869
ENSG00000196455	PIK3R4	0.656428	0.00226864
ENSG00000255346	NOX5	0.653187	0.00242624
ENSG00000130725	UBE2M	0.652918	0.00243974
ENSG00000105929	ATP6V0A4	0.65204	0.00248414
ENSG00000119457	SLC46A2	0.651639	0.00250469
ENSG00000131400	NAPSA	0.649408	0.0026214
ENSG00000189127	ANKRD34B	0.648097	0.00269203
ENSG00000100341	PNPLA5	0.647157	0.00274365
ENSG00000183654	MARCHF11	0.646327	0.00278996
ENSG00000155957	TMBIM4	0.644142	0.00291481
ENSG00000166961	MS4A15	0.642669	0.0030016
ENSG00000127377	CRYGN	0.641697	0.00305999
ENSG00000142973	CYP4B1	0.638877	0.00323487
ENSG00000111846	GCNT2	0.637999	0.00329093
ENSG00000118492	ADGB	0.636734	0.00337313
ENSG00000105664	COMP	0.634489	0.00352326
ENSG00000167565	SERTAD3	0.634489	0.00352326
ENSG00000007264	MATK	0.633611	0.00358341
ENSG00000061455	PRDM6	0.631275	0.00374767
ENSG00000077942	FBLN1	0.630101	0.00383253
ENSG00000165072	MAMDC2	0.629223	0.00389699
ENSG00000197540	GZMM	0.627468	0.00402859
ENSG00000132842	AP3B1	0.626591	0.00409575
ENSG00000073861	TBX21	0.62596	0.00414456
ENSG00000138101	DTNB	0.625935	0.00414655
ENSG00000104723	TUSC3	0.625713	0.00416382
ENSG00000077327	SPAG6	0.624176	0.00428527
ENSG00000214694	ARHGEF33	0.623297	0.00435605
ENSG00000135124	P2RX4	0.616471	0.00493895
ENSG00000138801	PAPSS1	0.615452	0.00503121
ENSG00000139193	CD27	0.615182	0.00505589
ENSG00000079101	CLUL1	0.614506	0.00511813
ENSG00000115685	PPP1R7	0.612818	0.00527624
ENSG00000132581	SDF2	0.612549	0.00530179
ENSG00000165912	PACSIN3	0.611672	0.0053859
ENSG00000107485	GATA3	0.609917	0.00555739
ENSG00000078618	NRDC	0.609039	0.0056448
ENSG00000237763	AMY1A	0.60737	0.00581416
ENSG00000116273	PHF13	0.606406	0.00591379
ENSG00000121104	FAM117A	0.606406	0.00591379
ENSG00000115274	INO80B	0.604651	0.00609887
ENSG00000100298	APOBEC3H	0.603774	0.00619317
ENSG00000184058	TBX1	0.600263	0.00658234
ENSG00000103160	HSDL1	0.597631	0.00688711
ENSG00000165973	NELL1	0.597454	0.00690797
ENSG00000100216	TOMM22	0.596753	0.00699122
ENSG00000166233	ARIH1	0.59412	0.00731126
ENSG00000165996	HACD1	0.593243	0.00742055
ENSG00000121236	TRIM6	0.592365	0.00753116
ENSG00000250565	ATP6V1E2	0.591488	0.00764311
ENSG00000104679	R3HCC1	0.591488	0.00764311
ENSG00000123505	AMD1	0.59061	0.00775641
ENSG00000186847	KRT14	0.588855	0.00798711
ENSG00000197980	LEKR1	0.587357	0.00818831
ENSG00000118515	SGK1	0.5871	0.00822334
ENSG00000184221	OLIG1	0.586374	0.00832264
ENSG00000100450	GZMH	0.586222	0.00834357
ENSG00000134046	MBD2	0.586222	0.00834357
ENSG00000088298	EDEM2	0.585307	0.00847051
ENSG00000172315	TP53RK	0.584467	0.0085883
ENSG00000159648	TEPP	0.583845	0.00867634
ENSG00000114405	C3orf14	0.583589	0.00871283
ENSG00000135842	NIBAN1	0.581834	0.00896628
ENSG00000269018	-	0.581099	0.00907414
ENSG00000100503	NIN	0.580957	0.00909522
ENSG00000105223	PLD3	0.580778	0.00912164
ENSG00000172752	COL6A5	0.578498	0.00946452
ENSG00000160111	CPAMD8	0.578324	0.00949109
ENSG00000160211	G6PD	0.576822	0.00972312
ENSG00000128340	RAC2	0.575691	0.00990078
ENSG00000172724	CCL19	0.575691	0.00990078
ENSG00000163520	FBLN2	0.574814	0.0100405
ENSG00000159176	CSRP1	0.573936	0.0101818
ENSG00000131408	NR1H2	0.573936	0.0101818
ENSG00000126778	SIX1	0.573936	0.0101818
ENSG00000161905	ALOX15	0.573058	0.0103246
ENSG00000181847	TIGIT	0.571303	0.0106153
ENSG00000142405	NLRP12	0.570795	0.0107006
ENSG00000196074	SYCP2	0.570426	0.010763
ENSG00000127954	STEAP4	0.570426	0.010763
ENSG00000254349	MIR2052HG	0.570184	0.010804
ENSG00000149305	HTR3B	0.56983	0.0108642
ENSG00000203867	RBM20	0.569138	0.0109828
ENSG00000095917	TPSD1	0.568693	0.0110597
ENSG00000164002	EXO5	0.568671	0.0110635
ENSG00000189266	PNRC2	0.566915	0.0113707
ENSG00000164265	SCGB3A2	0.566692	0.0114103
ENSG00000172215	CXCR6	0.566154	0.0115061
ENSG00000101850	GPR143	0.566038	0.0115269
ENSG00000143469	SYT14	0.565893	0.0115529
ENSG00000164932	CTHRC1	0.56516	0.0116848
ENSG00000117560	FASLG	0.56457	0.0117919
ENSG00000119943	PYROXD2	0.563405	0.0120058
ENSG00000185624	P4HB	0.561896	0.0122874
ENSG00000188517	COL25A1	0.561896	0.0122874
ENSG00000198890	PRMT6	0.561677	0.0123287
ENSG00000165259	HDX	0.560772	0.0125006
ENSG00000122145	TBX22	0.5604	0.0125718
ENSG00000160185	UBASH3A	0.559895	0.0126691
ENSG00000146143	PRIM2	0.559895	0.0126691
ENSG00000187642	PERM1	0.559722	0.0127024
ENSG00000157884	CIB4	0.559691	0.0127085
ENSG00000109472	CPE	0.558442	0.012952
ENSG00000204475	NCR3	0.557262	0.0131856
ENSG00000231738	TSPAN19	0.556484	0.0133414
ENSG00000169314	C22orf15	0.556176	0.0134036
ENSG00000117139	KDM5B	0.555507	0.0135392
ENSG00000069966	GNB5	0.555507	0.0135392
ENSG00000185442	FAM174B	0.554629	0.0137188
ENSG00000161583	-	0.554629	0.0137188
ENSG00000100330	MTMR3	0.554434	0.0137591
ENSG00000172116	CD8B	0.553752	0.0139004
ENSG00000147160	AWAT2	0.553109	0.0140346
ENSG00000121101	TEX14	0.552948	0.0140683
ENSG00000204382	XAGE1B	0.552874	0.0140838
ENSG00000146013	GFRA3	0.552239	0.0142178
ENSG00000204376	-	0.552088	0.0142497
ENSG00000198162	MAN1A2	0.551997	0.0142692
ENSG00000133661	SFTPD	0.551997	0.0142692
ENSG00000186081	KRT5	0.551997	0.0142692
ENSG00000132514	CLEC10A	0.551997	0.0142692
ENSG00000088726	TMEM40	0.551997	0.0142692
ENSG00000064300	NGFR	0.550964	0.0144898
ENSG00000156925	ZIC3	0.550381	0.0146155
ENSG00000188878	FBF1	0.550241	0.0146458
ENSG00000107014	RLN2	0.549824	0.0147366
ENSG00000135390	ATP5MC2	0.549364	0.0148371
ENSG00000166847	DCTN5	0.548486	0.0150304
ENSG00000230567	-	0.548486	0.0150304
ENSG00000105723	GSK3A	0.547609	0.0152257
ENSG00000135148	TRAFD1	0.546731	0.015423
ENSG00000121807	CCR2	0.545853	0.0156223
ENSG00000144671	SLC22A14	0.545703	0.0156567
ENSG00000172468	HSFY1	0.545703	0.0156567
ENSG00000169953	HSFY2	0.545703	0.0156567
ENSG00000079931	MOXD1	0.544976	0.0158237
ENSG00000256660	CLEC12B	0.544801	0.0158641
ENSG00000169344	UMOD	0.54455	0.0159221
ENSG00000230989	HSBP1	0.544098	0.0160271
ENSG00000119965	C10orf88	0.543221	0.0162327
ENSG00000164659	ELAPOR2	0.543221	0.0162327
ENSG00000147570	DNAJC5B	0.54302	0.0162799
ENSG00000197870	PRB3	0.542418	0.0164225
ENSG00000159387	IRX6	0.542343	0.0164403
ENSG00000185272	RBM11	0.541466	0.01665
ENSG00000106605	BLVRA	0.541466	0.01665
ENSG00000177156	TALDO1	0.53971	0.0170759
ENSG00000121064	SCPEP1	0.53971	0.0170759
ENSG00000083720	OXCT1	0.53971	0.0170759
ENSG00000141579	ZNF750	0.539196	0.0172024
ENSG00000149380	P4HA3	0.538833	0.017292
ENSG00000122223	CD244	0.538191	0.0174514
ENSG00000135374	ELF5	0.537955	0.0175104
ENSG00000087510	TFAP2C	0.537955	0.0175104
ENSG00000188822	CNR2	0.537414	0.0176462
ENSG00000163141	BNIPL	0.535385	0.0181624
ENSG00000186919	ZACN	0.535323	0.0181785
ENSG00000240505	TNFRSF13B	0.532924	0.0188048
ENSG00000111859	NEDD9	0.531812	0.0191007
ENSG00000183461	-	0.531607	0.0191559
ENSG00000132958	TPTE2	0.531426	0.0192043
ENSG00000139974	SLC38A6	0.530935	0.019337
ENSG00000177455	CD19	0.530935	0.019337
ENSG00000131966	ACTR10	0.530057	0.0195756
ENSG00000239672	NME1	0.530056	0.0195759
ENSG00000138294	-	0.529412	0.0197525
ENSG00000188404	SELL	0.52918	0.0198165
ENSG00000167236	-	0.52918	0.0198165
ENSG00000115085	ZAP70	0.52918	0.0198165
ENSG00000145335	SNCA	0.52918	0.0198165
ENSG00000006747	SCIN	0.52918	0.0198165
ENSG00000163564	PYHIN1	0.527424	0.0203053
ENSG00000169750	RAC3	0.527424	0.0203053
ENSG00000113430	IRX4	0.527109	0.0203942
ENSG00000186501	TMEM222	0.526547	0.0205532
ENSG00000143387	CTSK	0.526547	0.0205532
ENSG00000080819	CPOX	0.526547	0.0205532
ENSG00000204379	XAGE1A	0.526547	0.0205532
ENSG00000204375	-	0.526547	0.0205532
ENSG00000153993	SEMA3D	0.525715	0.0207905
ENSG00000185909	KLHDC8B	0.525669	0.0208036
ENSG00000163820	FYCO1	0.525669	0.0208036
ENSG00000163956	LRPAP1	0.525669	0.0208036
ENSG00000183665	TRMT12	0.525669	0.0208036
ENSG00000205002	AARD	0.524836	0.0210436
ENSG00000149115	TNKS1BP1	0.524792	0.0210564
ENSG00000124812	CRISP1	0.524124	0.0212504
ENSG00000084444	FAM234B	0.523914	0.0213115
ENSG00000164674	SYTL3	0.523036	0.0215691
ENSG00000164442	CITED2	0.523036	0.0215691
ENSG00000120686	UFM1	0.522787	0.0216427
ENSG00000171402	XAGE3	0.522588	0.0217017
ENSG00000095713	CRTAC1	0.522159	0.0218292
ENSG00000180509	KCNE1	0.522013	0.0218726
ENSG00000089225	TBX5	0.521977	0.0218834
ENSG00000159337	PLA2G4D	0.521488	0.0220297
ENSG00000213218	CSH2	0.521467	0.022036
ENSG00000168676	KCTD19	0.521404	0.0220549
ENSG00000116824	CD2	0.521281	0.0220918
ENSG00000105483	CARD8	0.520404	0.0223568
ENSG00000146197	SCUBE3	0.520404	0.0223568
ENSG00000005381	MPO	0.520016	0.0224748
ENSG00000110108	TMEM109	0.519526	0.0226243
ENSG00000251369	ZNF550	0.519526	0.0226243
ENSG00000143891	GALM	0.519526	0.0226243
ENSG00000137198	GMPR	0.519526	0.0226243
ENSG00000007312	CD79B	0.517771	0.0231669
ENSG00000099341	PSMD8	0.516893	0.0234421
ENSG00000229415	SFTA3	0.516272	0.0236385
ENSG00000182511	FES	0.516016	0.0237198
ENSG00000183032	SLC25A21	0.515364	0.0239276
ENSG00000088756	ARHGAP28	0.515138	0.024
ENSG00000047644	WWC3	0.515138	0.024
ENSG00000150045	KLRF1	0.514405	0.0242362
ENSG00000173612	GPRC6A	0.514281	0.0242764
ENSG00000094880	CDC23	0.514261	0.0242829
ENSG00000206073	SERPINB4	0.513608	0.0244949
ENSG00000122224	LY9	0.513383	0.0245684
ENSG00000103152	MPG	0.513383	0.0245684
ENSG00000187555	USP7	0.512506	0.0248565
ENSG00000129204	USP6	0.511683	0.0251289
ENSG00000077943	ITGA8	0.511628	0.0251473
ENSG00000153575	-	0.511628	0.0251473
ENSG00000183250	LINC01547	0.511628	0.0251473
ENSG00000165899	OTOGL	0.511001	0.0253568
ENSG00000160886	LY6K	0.51075	0.0254407
ENSG00000163600	ICOS	0.510308	0.0255896
ENSG00000176769	TCERG1L	0.509978	0.0257012
ENSG00000164485	IL22RA2	0.509978	0.0257012
ENSG00000054392	HHAT	0.509873	0.0257369
ENSG00000168619	ADAM18	0.509783	0.0257672
ENSG00000143140	-	0.509011	0.0260301
ENSG00000025434	NR1H3	0.508435	0.026228
ENSG00000188095	MESP2	0.508207	0.0263062
ENSG00000164011	ZNF691	0.508118	0.0263372
ENSG00000122507	BBS9	0.507463	0.026564
ENSG00000101665	SMAD7	0.50724	0.0266415
ENSG00000225950	NTF4	0.506374	0.0269444
ENSG00000175449	RFESD	0.506362	0.0269485
ENSG00000108312	UBTF	0.506256	0.0269859
ENSG00000008196	TFAP2B	0.505778	0.0271545
ENSG00000166855	CLPX	0.505485	0.0272583
ENSG00000119715	ESRRB	0.50496	0.0274449
ENSG00000073282	TP63	0.504829	0.0274917
ENSG00000254505	CHMP4A	0.504607	0.0275708
ENSG00000160214	RRP1	0.504607	0.0275708
ENSG00000197603	CPLANE1	0.504607	0.0275708
ENSG00000204217	BMPR2	0.503951	0.0278065
ENSG00000111530	CAND1	0.50373	0.0278862
ENSG00000078177	N4BP2	0.50373	0.0278862
ENSG00000151729	SLC25A4	0.50373	0.0278862
ENSG00000080007	DDX43	0.50373	0.0278862
ENSG00000151458	ANKRD50	0.50373	0.0278862
ENSG00000008197	TFAP2D	0.503718	0.0278906
ENSG00000213809	KLRK1	0.502852	0.0282043
ENSG00000101079	NDRG3	0.502852	0.0282043
ENSG00000154174	TOMM70	0.502852	0.0282043
ENSG00000184203	PPP1R2	0.502852	0.0282043
ENSG00000197608	ZNF841	0.502852	0.0282043
ENSG00000171446	KRT27	0.502849	0.0282056
ENSG00000179008	C14orf39	0.502178	0.0284507
ENSG00000143772	ITPKB	0.501975	0.0285253
ENSG00000214827	MTCP1	0.501975	0.0285253
ENSG00000183918	SH2D1A	0.501097	0.0288492
ENSG00000134545	KLRC1	0.500219	0.0291759
ENSG00000198081	ZBTB14	0.500219	0.0291759
ENSG00000056097	ZFR	0.500219	0.0291759
ENSG00000136014	USP44	0.500088	0.0292251
ENSG00000174469	CNTNAP2	0.499517	0.0294395
ENSG00000139055	ERP27	0.499342	0.0295055
ENSG00000169604	ANTXR1	0.499342	0.0295055
ENSG00000173198	CYSLTR1	0.499342	0.0295055
ENSG00000197937	ZNF347	0.498464	0.029838
ENSG00000165325	DEUP1	0.498306	0.0298982
ENSG00000154222	CC2D1B	0.49819	0.0299424
ENSG00000106013	ANKRD7	0.497802	0.0300908
ENSG00000122417	ODF2L	0.497587	0.0301734
ENSG00000009790	TRAF3IP3	0.496709	0.0305117
ENSG00000180304	OAZ2	0.496709	0.0305117
ENSG00000203734	ECT2L	0.496292	0.0306735
ENSG00000227345	PARG	0.495832	0.030853
ENSG00000172901	LVRN	0.494978	0.0311877
ENSG00000174950	CD164L2	0.494954	0.0311973
ENSG00000173480	ZNF417	0.494954	0.0311973
ENSG00000070748	CHAT	0.494607	0.0313342
ENSG00000164509	IL31RA	0.494293	0.0314584
ENSG00000169442	CD52	0.494076	0.0315445
ENSG00000105227	PRX	0.494076	0.0315445
ENSG00000102313	ITIH6	0.49392	0.0316067
ENSG00000149488	TMC2	0.493571	0.0317458
ENSG00000127743	IL17B	0.493543	0.0317569
ENSG00000250038	-	0.493445	0.031796
ENSG00000167751	KLK2	0.493415	0.0318081
ENSG00000187980	PLA2G2C	0.493328	0.0318431
ENSG00000231924	PSG1	0.492351	0.032236
ENSG00000133063	CHIT1	0.492321	0.032248
ENSG00000152240	HAUS1	0.492321	0.032248
ENSG00000197701	-	0.492321	0.032248
ENSG00000249853	HS3ST5	0.492308	0.0322533
ENSG00000169550	MUC15	0.490781	0.0328752
ENSG00000170615	SLC26A5	0.490599	0.0329503
ENSG00000119878	CRIPT	0.490566	0.0329637
ENSG00000146950	SHROOM2	0.489689	0.0333261
ENSG00000102032	RENBP	0.489689	0.0333261
ENSG00000214787	MS4A4E	0.489674	0.033332
ENSG00000145781	COMMD10	0.488811	0.0336916
ENSG00000178163	ZNF518B	0.488811	0.0336916
ENSG00000124467	PSG8	0.488716	0.0337314
ENSG00000028528	SNX1	0.488147	0.0339699
ENSG00000123892	RAB38	0.487933	0.0340602
ENSG00000153563	CD8A	0.487933	0.0340602
ENSG00000141736	ERBB2	0.487702	0.034158
ENSG00000158764	ITLN2	0.48727	0.0343411
ENSG00000197837	H4-16	0.48727	0.0343411
ENSG00000171435	KSR2	0.487161	0.0343871
ENSG00000081277	PKP1	0.487056	0.0344319
ENSG00000158042	MRPL17	0.487056	0.0344319
ENSG00000166557	TMED3	0.487056	0.0344319
ENSG00000103522	IL21R	0.487056	0.0344319
ENSG00000058056	USP13	0.487056	0.0344319
ENSG00000113971	NPHP3	0.487056	0.0344319
ENSG00000187987	ZSCAN23	0.487033	0.0344414
ENSG00000259316	-	0.486958	0.0344734
ENSG00000143578	CREB3L4	0.486879	0.0345073
ENSG00000105549	THEG	0.486879	0.0345073
ENSG00000087157	PGS1	0.485674	0.0350236
ENSG00000155974	GRIP1	0.485301	0.0351848
ENSG00000178852	EFCAB13	0.485301	0.0351848
ENSG00000185721	DRG1	0.485301	0.0351848
ENSG00000239697	TNFSF12	0.485301	0.0351848
ENSG00000160161	CILP2	0.484636	0.0354733
ENSG00000140986	RPL3L	0.484629	0.0354762
ENSG00000142937	RPS8	0.484423	0.035566
ENSG00000198354	DCAF12L2	0.484179	0.0356726
ENSG00000180479	ZNF571	0.483758	0.0358571
ENSG00000186197	EDARADD	0.483545	0.0359504
ENSG00000133422	MORC2	0.483416	0.0360075
ENSG00000113805	CNTN3	0.483319	0.0360502
ENSG00000148488	ST8SIA6	0.48288	0.0362441
ENSG00000136888	ATP6V1G1	0.482668	0.0363379
ENSG00000182162	P2RY8	0.482668	0.0363379
ENSG00000071462	BUD23	0.482379	0.0364663
ENSG00000188659	SAXO2	0.48179	0.0367288
ENSG00000154642	C21orf91	0.48179	0.0367288
ENSG00000231389	HLA-DPA1	0.48179	0.0367288
ENSG00000165240	ATP7A	0.48179	0.0367288
ENSG00000182108	DEXI	0.480913	0.0371228
ENSG00000133026	MYH10	0.480913	0.0371228
ENSG00000115687	PASK	0.480913	0.0371228
ENSG00000146267	FAXC	0.480913	0.0371228
ENSG00000185869	ZNF829	0.480832	0.0371591
ENSG00000197465	GYPE	0.480582	0.037272
ENSG00000057757	PITHD1	0.480035	0.0375201
ENSG00000050030	NEXMIF	0.479211	0.037896
ENSG00000152969	JAKMIP1	0.479158	0.0379207
ENSG00000172673	THEMIS	0.479158	0.0379207
ENSG00000242221	PSG2	0.477588	0.0386453
ENSG00000108405	P2RX1	0.477402	0.0387318
ENSG00000170275	CRTAP	0.477402	0.0387318
ENSG00000010017	RANBP9	0.477402	0.0387318
ENSG00000186352	ANKRD37	0.476979	0.0389294
ENSG00000180964	TCEAL8	0.476882	0.0389749
ENSG00000104755	ADAM2	0.476871	0.0389798
ENSG00000132704	FCRL2	0.476525	0.0391423
ENSG00000165914	TTC7B	0.476525	0.0391423
ENSG00000178222	RNF212	0.476525	0.0391423
ENSG00000157014	TATDN2	0.476525	0.0391423
ENSG00000185222	TCEAL9	0.476365	0.0392176
ENSG00000034239	EFCAB1	0.475856	0.0394574
ENSG00000092621	PHGDH	0.475647	0.0395561
ENSG00000163568	AIM2	0.475647	0.0395561
ENSG00000143341	HMCN1	0.47477	0.0399734
ENSG00000188026	RILPL1	0.47477	0.0399734
ENSG00000172123	SLFN12	0.47477	0.0399734
ENSG00000078487	ZCWPW1	0.47477	0.0399734
ENSG00000110844	PRPF40B	0.474767	0.0399747
ENSG00000109943	CRTAM	0.474563	0.0400721
ENSG00000142676	RPL11	0.474397	0.0401515
ENSG00000268432	-	0.474087	0.0403002
ENSG00000198933	TBKBP1	0.473892	0.040394
ENSG00000138653	NDST4	0.473518	0.0405744
ENSG00000109929	SC5D	0.473015	0.040818
ENSG00000092203	TOX4	0.473015	0.040818
ENSG00000175792	RUVBL1	0.473015	0.040818
ENSG00000198856	OSTC	0.473015	0.040818
ENSG00000145241	CENPC	0.473015	0.040818
ENSG00000180096	SEPTIN1	0.473015	0.040818
ENSG00000205038	PKHD1L1	0.471579	0.0415187
ENSG00000139899	CBLN3	0.471259	0.0416762
ENSG00000137845	ADAM10	0.471259	0.0416762
ENSG00000128185	DGCR6L	0.471259	0.0416762
ENSG00000163931	TKT	0.471259	0.0416762
ENSG00000198765	SYCP1	0.470859	0.0418737
ENSG00000173511	VEGFB	0.470795	0.0419057
ENSG00000129219	PLD2	0.470671	0.041967
ENSG00000213020	ZNF611	0.470382	0.0421105
ENSG00000089012	SIRPG	0.470382	0.0421105
ENSG00000019186	CYP24A1	0.470382	0.0421105
ENSG00000107175	CREB3	0.470382	0.0421105
ENSG00000079393	DUSP13	0.470255	0.0421736
ENSG00000242715	CCDC169	0.470149	0.0422262
ENSG00000213923	CSNK1E	0.469989	0.0423061
ENSG00000126550	HTN1	0.469989	0.0423061
ENSG00000133104	SPART	0.469504	0.0425483
ENSG00000104427	ZC2HC1A	0.469504	0.0425483
ENSG00000136897	MRPL50	0.469504	0.0425483
ENSG00000136695	IL36RN	0.469251	0.0426754
ENSG00000175352	NRIP3	0.468832	0.0428858
ENSG00000088053	GP6	0.468672	0.0429665
ENSG00000198807	PAX9	0.468627	0.0429896
ENSG00000143870	PDIA6	0.468627	0.0429896
ENSG00000106105	GARS1	0.468627	0.0429896
ENSG00000137976	DNASE2B	0.468051	0.0432807
ENSG00000225899	FRG2B	0.467824	0.043396
ENSG00000143450	OAZ3	0.467749	0.0434343
ENSG00000173638	SLC19A1	0.467749	0.0434343
ENSG00000258315	C17orf49	0.467503	0.0435599
ENSG00000185220	PGBD2	0.466871	0.0438826
ENSG00000168447	SCNN1B	0.466871	0.0438826
ENSG00000183684	ALYREF	0.466871	0.0438826
ENSG00000188511	C22orf34	0.466871	0.0438826
ENSG00000137288	UQCC2	0.466871	0.0438826
ENSG00000166558	SLC38A8	0.466631	0.044006
ENSG00000218416	-	0.466595	0.0440247
ENSG00000123572	NRK	0.465407	0.0446386
ENSG00000168614	-	0.465116	0.0447897
ENSG00000129636	ITFG1	0.465116	0.0447897
ENSG00000198909	MAP3K3	0.465116	0.0447897
ENSG00000171401	KRT13	0.465116	0.0447897
ENSG00000166049	PASD1	0.464824	0.0449423
ENSG00000127955	GNAI1	0.464442	0.0451418
ENSG00000111186	WNT5B	0.464239	0.0452487
ENSG00000076242	MLH1	0.464239	0.0452487
ENSG00000013364	MVP	0.463761	0.0455003
ENSG00000243543	WFDC6	0.463761	0.0455003
ENSG00000174482	LINGO2	0.462955	0.0459266
ENSG00000124466	LYPD3	0.462763	0.0460288
ENSG00000149021	SCGB1A1	0.46258	0.0461261
ENSG00000186517	ARHGAP30	0.462484	0.0461773
ENSG00000174788	PCP2	0.462484	0.0461773
ENSG00000100077	GRK3	0.462484	0.0461773
ENSG00000180353	HCLS1	0.462484	0.0461773
ENSG00000146555	SDK1	0.462484	0.0461773
ENSG00000136235	GPNMB	0.462484	0.0461773
ENSG00000147912	FBXO10	0.462484	0.0461773
ENSG00000131634	TMEM204	0.462418	0.0462123
ENSG00000171224	FAM241B	0.461606	0.0466471
ENSG00000198331	HYLS1	0.461606	0.0466471
ENSG00000151338	MIPOL1	0.461606	0.0466471
ENSG00000144642	RBMS3	0.461606	0.0466471
ENSG00000148344	PTGES	0.461606	0.0466471
ENSG00000133110	POSTN	0.460931	0.0470111
ENSG00000256525	POLG2	0.460728	0.0471205
ENSG00000145808	ADAMTS19	0.460559	0.0472123
ENSG00000010292	NCAPD2	0.458973	0.0480783
ENSG00000053108	FSTL4	0.458973	0.0480783
ENSG00000182923	CEP63	0.458901	0.0481177
ENSG00000165300	SLITRK5	0.458667	0.048247
ENSG00000162643	DNAI3	0.458355	0.048419
ENSG00000135828	RNASEL	0.458096	0.0485627
ENSG00000124215	CDH26	0.458096	0.0485627
ENSG00000179348	GATA2	0.458096	0.0485627
ENSG00000176406	RIMS2	0.458096	0.0485627
ENSG00000109684	CLNK	0.457947	0.0486449
ENSG00000196199	MPHOSPH8	0.457386	0.0489571
ENSG00000100351	GRAP2	0.457218	0.0490508
ENSG00000163430	FSTL1	0.457218	0.0490508
ENSG00000104763	ASAH1	0.457218	0.0490508
ENSG00000198746	GPATCH3	0.457218	0.0490508
ENSG00000099991	CABIN1	0.45698	0.049184
ENSG00000174876	AMY1B	0.45646	0.0494752
ENSG00000197381	ADARB1	0.456341	0.0495427
ENSG00000145388	METTL14	0.456341	0.0495427
ENSG00000144821	MYH15	0.45597	0.0497514
ENSG00000100884	CPNE6	-0.456341	0.0495427
ENSG00000135702	CHST5	-0.456819	0.0492742
ENSG00000139364	TMEM132B	-0.457183	0.0490704
ENSG00000177182	CLVS1	-0.458796	0.0481758
ENSG00000171903	CYP4F11	-0.458973	0.0480783
ENSG00000156510	HKDC1	-0.459851	0.0475975
ENSG00000015413	DPEP1	-0.459851	0.0475975
ENSG00000016391	CHDH	-0.459851	0.0475975
ENSG00000112494	UNC93A	-0.46066	0.0471577
ENSG00000126970	ZC4H2	-0.460728	0.0471205
ENSG00000158578	ALAS2	-0.461099	0.04692
ENSG00000120158	RCL1	-0.461606	0.0466471
ENSG00000151276	MAGI1	-0.462484	0.0461773
ENSG00000162460	TMEM82	-0.462605	0.0461125
ENSG00000163995	ABLIM2	-0.463361	0.0457112
ENSG00000165060	FXN	-0.463565	0.0456037
ENSG00000168237	GLYCTK	-0.464239	0.0452487
ENSG00000101349	PAK5	-0.46438	0.0451747
ENSG00000095906	NUBP2	-0.465395	0.0446447
ENSG00000004776	HSPB6	-0.465407	0.0446386
ENSG00000125246	CLYBL	-0.466871	0.0438826
ENSG00000043355	ZIC2	-0.46971	0.0424452
ENSG00000183304	FAM9A	-0.469989	0.0423061
ENSG00000179761	PIPOX	-0.470149	0.0422262
ENSG00000105251	SHD	-0.470255	0.0421736
ENSG00000182035	ADIG	-0.471101	0.0417546
ENSG00000161714	PLCD3	-0.471466	0.0415744
ENSG00000204610	TRIM15	-0.471577	0.0415199
ENSG00000137960	GIPC2	-0.473015	0.040818
ENSG00000152465	NMT2	-0.473015	0.040818
ENSG00000164749	HNF4G	-0.473015	0.040818
ENSG00000165832	TRUB1	-0.473892	0.040394
ENSG00000198208	RPS6KL1	-0.473892	0.040394
ENSG00000160867	FGFR4	-0.47477	0.0399734
ENSG00000157399	ARSL	-0.475647	0.0395561
ENSG00000178623	GPR35	-0.477402	0.0387318
ENSG00000228727	SAPCD1	-0.47828	0.0383246
ENSG00000160318	CLDND2	-0.47828	0.0383246
ENSG00000104537	ANXA13	-0.47849	0.0382277
ENSG00000101204	CHRNA4	-0.478702	0.0381298
ENSG00000048162	NOP16	-0.480771	0.0371866
ENSG00000128609	NDUFA5	-0.480913	0.0371228
ENSG00000183655	KLHL25	-0.480913	0.0371228
ENSG00000132481	TRIM47	-0.481563	0.0368306
ENSG00000131730	CKMT2	-0.48179	0.0367288
ENSG00000164398	ACSL6	-0.48288	0.0362441
ENSG00000150779	TIMM8B	-0.483477	0.0359806
ENSG00000141485	SLC13A5	-0.483758	0.0358571
ENSG00000180767	CHST13	-0.484904	0.0353566
ENSG00000165443	PHYHIPL	-0.485301	0.0351848
ENSG00000115514	TXNDC9	-0.485301	0.0351848
ENSG00000074276	CDHR2	-0.486178	0.0348068
ENSG00000053372	MRTO4	-0.487056	0.0344319
ENSG00000104825	NFKBIB	-0.48973	0.033309
ENSG00000128242	GAL3ST1	-0.490566	0.0329637
ENSG00000182500	-	-0.490566	0.0329637
ENSG00000172482	AGXT	-0.49122	0.0326955
ENSG00000186529	CYP4F3	-0.491429	0.0326103
ENSG00000178401	DNAJC22	-0.492321	0.032248
ENSG00000085563	ABCB1	-0.492321	0.032248
ENSG00000158825	CDA	-0.494076	0.0315445
ENSG00000153879	CEBPG	-0.494954	0.0311973
ENSG00000132541	RIDA	-0.495832	0.030853
ENSG00000136717	BIN1	-0.496258	0.0306866
ENSG00000172809	RPL38	-0.497133	0.030348
ENSG00000162461	SLC25A34	-0.497583	0.0301749
ENSG00000068078	FGFR3	-0.497587	0.0301734
ENSG00000106078	COBL	-0.497587	0.0301734
ENSG00000170876	TMEM43	-0.498464	0.029838
ENSG00000070423	RNF126	-0.498762	0.0297248
ENSG00000165828	PRAP1	-0.500439	0.0290939
ENSG00000081800	SLC13A1	-0.501494	0.0287023
ENSG00000110244	APOA4	-0.501494	0.0287023
ENSG00000107807	TLX1	-0.502852	0.0282043
ENSG00000136141	LRCH1	-0.502852	0.0282043
ENSG00000146469	VIP	-0.504191	0.0277201
ENSG00000138823	MTTP	-0.506307	0.0269679
ENSG00000114841	DNAH1	-0.506362	0.0269485
ENSG00000255468	-	-0.506362	0.0269485
ENSG00000099256	PRTFDC1	-0.50724	0.0266415
ENSG00000136872	ALDOB	-0.507679	0.0264888
ENSG00000211454	AKR7L	-0.508118	0.0263372
ENSG00000164244	PRRC1	-0.508118	0.0263372
ENSG00000126243	LRFN3	-0.508132	0.0263321
ENSG00000135318	NT5E	-0.509873	0.0257369
ENSG00000165626	BEND7	-0.512506	0.0248565
ENSG00000169228	RAB24	-0.512689	0.024796
ENSG00000182156	ENPP7	-0.512851	0.0247429
ENSG00000214026	MRPL23	-0.512982	0.0246997
ENSG00000137171	KLC4	-0.513383	0.0245684
ENSG00000158792	SPATA2L	-0.515138	0.024
ENSG00000205436	EXOC3L4	-0.516893	0.0234421
ENSG00000147642	SYBU	-0.516893	0.0234421
ENSG00000172023	REG1B	-0.51712	0.0233707
ENSG00000197408	CYP2B6	-0.517803	0.0231571
ENSG00000166111	SVOP	-0.518592	0.0229118
ENSG00000157087	ATP2B2	-0.518832	0.0228377
ENSG00000184313	MROH7	-0.523036	0.0215691
ENSG00000116194	ANGPTL1	-0.524792	0.0210564
ENSG00000117834	SLC5A9	-0.5259	0.0207375
ENSG00000101670	LIPG	-0.526547	0.0205532
ENSG00000021488	SLC7A9	-0.528534	0.0199952
ENSG00000160224	AIRE	-0.529177	0.0198172
ENSG00000124253	PCK1	-0.52918	0.0198165
ENSG00000178718	RPP25	-0.530056	0.0195759
ENSG00000146215	CRIP3	-0.532924	0.0188048
ENSG00000127241	MASP1	-0.533567	0.0186351
ENSG00000132846	ZBED3	-0.535323	0.0181785
ENSG00000108846	ABCC3	-0.535558	0.0181181
ENSG00000228146	CASP16P	-0.539943	0.0170189
ENSG00000148468	FAM171A1	-0.541466	0.01665
ENSG00000146678	IGFBP1	-0.542343	0.0164403
ENSG00000174827	PDZK1	-0.544098	0.0160271
ENSG00000154856	APCDD1	-0.544098	0.0160271
ENSG00000135917	SLC19A3	-0.544976	0.0158237
ENSG00000164406	LEAP2	-0.544976	0.0158237
ENSG00000164076	CAMKV	-0.546731	0.015423
ENSG00000164761	TNFRSF11B	-0.546731	0.015423
ENSG00000117707	PROX1	-0.547693	0.0152069
ENSG00000119125	GDA	-0.548486	0.0150304
ENSG00000172159	FRMD3	-0.55033	0.0146266
ENSG00000172366	MCRIP2	-0.551092	0.0144622
ENSG00000101049	SGK2	-0.551997	0.0142692
ENSG00000131142	CCL25	-0.552874	0.0140838
ENSG00000168955	TM4SF20	-0.558427	0.0129549
ENSG00000023171	GRAMD1B	-0.563405	0.0120058
ENSG00000204653	ASPDH	-0.568537	0.0110867
ENSG00000129214	SHBG	-0.574487	0.0100929
ENSG00000183044	ABAT	-0.575691	0.00990078
ENSG00000164976	MYORG	-0.579201	0.00935762
ENSG00000182600	SNORC	-0.584467	0.0085883
ENSG00000105784	RUNDC3B	-0.586222	0.00834357
ENSG00000101605	MYOM1	-0.589732	0.00787107
ENSG00000056736	IL17RB	-0.592365	0.00753116
ENSG00000106327	TFR2	-0.592365	0.00753116
ENSG00000140807	NKD1	-0.593243	0.00742055
ENSG00000168993	CPLX1	-0.593243	0.00742055
ENSG00000135744	AGT	-0.594381	0.00727904
ENSG00000143507	DUSP10	-0.597631	0.00688711
ENSG00000242802	AP5Z1	-0.59776	0.00687188
ENSG00000110887	DAO	-0.600964	0.0065031
ENSG00000159069	FBXW5	-0.600964	0.0065031
ENSG00000171604	CXXC5	-0.601141	0.00648323
ENSG00000171766	GATM	-0.602018	0.00638533
ENSG00000121904	CSMD2	-0.602896	0.00628865
ENSG00000213996	TM6SF2	-0.602896	0.00628865
ENSG00000099624	ATP5F1D	-0.605326	0.00602718
ENSG00000132744	ACY3	-0.610794	0.00547109
ENSG00000167645	YIF1B	-0.619346	0.00468611
ENSG00000006611	USH1C	-0.61957	0.00466687
ENSG00000144820	ADGRG7	-0.633611	0.00358341
ENSG00000156222	SLC28A1	-0.634472	0.00352439
ENSG00000167701	GPT	-0.637122	0.00334779
ENSG00000120341	SEC16B	-0.639754	0.0031796
ENSG00000179603	GRM8	-0.644142	0.00291481
ENSG00000163827	LRRC2	-0.65605	0.00228658
ENSG00000135437	RDH5	-0.656428	0.00226864
ENSG00000135424	ITGA7	-0.657306	0.00222746
ENSG00000134817	APLNR	-0.666082	0.0018487
ENSG00000122121	XPNPEP2	-0.693252	0.000997895
ENSG00000009950	MLXIPL	-0.695042	0.000956
ENSG00000105373	NOP53	-0.696254	0.000928466
ENSG00000146216	TTBK1	-0.714858	0.000582439
ENSG00000169994	MYO7B	-0.766126	0.00013096
ENSG00000160145	KALRN	-0.78982	5.76484e-05
ENSG00000204099	NEU4	-0.803861	3.37185e-05

## Sheet: Table_S4
Supplementary Table 4. Spearman correlation between splicing isoform expression and irAE ROR
ID	gene_name	isoform_name	predictor for ORR	Rs	p_value
ENST00000611976	CDC42EP3	CDC42EP3-206		0.78982	5.76484e-05
ENST00000543833	TMEM138	TMEM138-211		0.770513	0.000113315
ENST00000256497	EDEM1	EDEM1-201		0.76437	0.000138647
ENST00000417262	PCAT6	PCAT6-201		0.758227	0.000168655
ENST00000346178	GANAB	GANAB-201		0.754717	0.000188161
ENST00000558054	IRX3	IRX3-202		0.752084	0.000204021
ENST00000396690	NPM1P7	NPM1P7-201		0.738921	0.000301476
ENST00000421782	RAD51C	RAD51C-203		0.738043	0.000309178
ENST00000568922	GGA2	GGA2-213		0.738043	0.000309178
ENST00000262288	SCPEP1	SCPEP1-201		0.73541	0.000333293
ENST00000539560	ELP2	ELP2-210		0.722247	0.000479176
ENST00000238633	NPC2	NPC2-201		0.718825	0.000524894
ENST00000538808	MTCH1	-		0.717859	0.000538443
ENST00000574818	TBCD	TBCD-215		0.711716	0.000631719
ENST00000352580	TBCD	CD8A-202		0.710838	0.000646094
ENST00000353979	ZDHHC16	ZDHHC16-203		0.710838	0.000646094
ENST00000307886	CTSW	CTSW-201		0.708205	0.00069088
ENST00000430330	SCP2	SCP2-206		0.70645	0.000722166
ENST00000558762	IGF1R	-		0.705573	0.000738251
ENST00000627388	TLE3	TLE3-224		0.705443	0.000740647
ENST00000395456	LAT	LAT-203		0.704695	0.000754636
ENST00000540698	DDX5	DDX5-203		0.704695	0.000754636
ENST00000371224	ALDH18A1	ALDH18A1-202		0.70294	0.000788325
ENST00000434494	PDIA3	PDIA3-202		0.700307	0.000841223
ENST00000349606	MYLIP	MYLIP-201		0.695919	0.000936007
ENST00000376637	AGTRAP	AGTRAP-204		0.695919	0.000936007
ENST00000329734	IRX3	IRX3-201		0.688899	0.00110623
ENST00000590013	PIK3C3	PIK3C3-212		0.688899	0.00110623
ENST00000358726	SMIM7	SMIM7-201		0.688021	0.00112923
ENST00000415624	TRAPPC12	TRAPPC12-204		0.687144	0.00115262
ENST00000421687	PABPC4	PABPC4-205		0.685388	0.00120062
ENST00000521290	POLB	POLB-209		0.676613	0.00146648
ENST00000507777	COPB2	COPB2-205		0.674857	0.00152515
ENST00000367998	B4GALT3	B4GALT3-202		0.67398	0.00155521
ENST00000566408	STUB1	STUB1-208		0.673102	0.00158576
ENST00000582907	NARF	NARF-220		0.673102	0.00158576
ENST00000503731	TUSC3	TUSC3-203		0.672225	0.00161682
ENST00000309859	GGA2	GGA2-201		0.671347	0.00164837
ENST00000548909	ERGIC2	ERGIC2-206		0.671347	0.00164837
ENST00000337248	STPG1	STPG1-202		0.67047	0.00168044
ENST00000555082	PRKCH	PRKCH-211		0.669592	0.00171303
ENST00000443462	SEC31A	SEC31A-207		0.668714	0.00174614
ENST00000265421	POLB	POLB-201		0.664327	0.00191981
ENST00000319769	B4GALT3	B4GALT3-201		0.663449	0.00195622
ENST00000409419	PLD3	PLD3-205		0.663449	0.00195622
ENST00000532567	RPS25	RPS25-206		0.660816	0.00206889
ENST00000358689	ENTPD4	ENTPD4-202		0.659061	0.00214696
ENST00000502297	KIF13A	KIF13A-206		0.659061	0.00214696
ENST00000256433	IER3IP1	IER3IP1-201		0.658183	0.0021869
ENST00000409493	INO80B	INO80B-202		0.657306	0.00222746
ENST00000460845	ZC3HAV1	ZC3HAV1-202		0.653796	0.00239599
ENST00000476510	GTPBP2	GTPBP2-208		0.650285	0.00257497
ENST00000374142	ZDHHC18	ZDHHC18-202		0.646775	0.00276489
ENST00000317905	RECQL5	RECQL5-201		0.646181	0.00279815
ENST00000392710	PRKAR1A	PRKAR1A-202		0.645897	0.00281413
ENST00000346623	ALDH1A3	ALDH1A3-202		0.64502	0.00286411
ENST00000541713	PTPN1	PTPN1-202		0.64502	0.00286411
ENST00000518881	SLC25A37	SLC25A37-204		0.642387	0.00301845
ENST00000493278	CALU	CALU-204		0.641509	0.00307139
ENST00000292808	ABCF3	ABCF3-201		0.640632	0.00312511
ENST00000563310	ARIH1	ARIH1-205		0.640632	0.00312511
ENST00000578820	NARF	NARF-211	Y	0.639157	0.00321712
ENST00000454356	MTA3	MTA3-209		0.638877	0.00323487
ENST00000614778	PDCD6	PDCD6-211		0.638877	0.00323487
ENST00000354618	THRAP3	THRAP3-201		0.637999	0.00329093
ENST00000502066	CRNDE	CRNDE-202		0.637999	0.00329093
ENST00000309428	FAM134C	RETREG3-201		0.637122	0.00334779
ENST00000515859	TUSC3	TUSC3-213		0.637122	0.00334779
ENST00000581373	RPL17	RPL17-212		0.637122	0.00334779
ENST00000478626	C2orf68	C2orf68-205		0.636244	0.00340546
ENST00000629768	PYCR1	PYCR1-217		0.636244	0.00340546
ENST00000372862	PABPC4	PABPC4-204		0.635366	0.00346395
ENST00000564628	NME3	NME3-207		0.635366	0.00346395
ENST00000251047	LMAN1	LMAN1-201		0.634489	0.00352326
ENST00000577051	TBCD	TBCD-226		0.634489	0.00352326
ENST00000433215	SPG21	SPG21-203		0.633611	0.00358341
ENST00000556539	STAT2	STAT2-207		0.633611	0.00358341
ENST00000465588	ZBTB8OS	ZBTB8OS-205		0.630979	0.00376895
ENST00000299314	GNPTAB	GNPTAB-201		0.630101	0.00383253
ENST00000568507	CCNDBP1	CCNDBP1-213		0.630101	0.00383253
ENST00000299705	TMED3	TMED3-201		0.629223	0.00389699
ENST00000403477	TBC1D10A	TBC1D10A-204		0.628346	0.00396234
ENST00000367041	CD46	CD46-207		0.627468	0.00402859
ENST00000372102	TP53RK	TP53RK-201		0.626591	0.00409575
ENST00000535306	RNF135	RNF135-205		0.626591	0.00409575
ENST00000305476	SEMA4C	SEMA4C-201		0.625713	0.00416382
ENST00000504087	ANKRD50	ANKRD50-201		0.625713	0.00416382
ENST00000324689	RNF135	RNF135-201		0.624836	0.00423283
ENST00000424608	NUCB1	NUCB1-204		0.624509	0.00425873
ENST00000452063	MOGS	MOGS-204		0.623958	0.00430277
ENST00000502704	KIF13A	KIF13A-207		0.623958	0.00430277
ENST00000471500	MFSD1	MFSD1-209		0.621325	0.00451831
ENST00000370913	ELOVL5	ELOVL5-202		0.620448	0.0045921
ENST00000501177	CRNDE	CRNDE-201		0.61957	0.00466687
ENST00000612039	PYCR2	PYCR2-208		0.61957	0.00466687
ENST00000616743	BASP1	BASP1-203		0.61957	0.00466687
ENST00000490276	SLC50A1	SLC50A1-211		0.617815	0.00481942
ENST00000327570	RWDD4	RWDD4-202		0.616937	0.00489721
ENST00000556946	PPP2R5C	PPP2R5C-224		0.616937	0.00489721
ENST00000528798	C11orf31	SELENOH-202		0.61606	0.00497603
ENST00000373008	P4HA1	P4HA1-203		0.615182	0.00505589
ENST00000380861	WWC3	WWC3-201		0.615182	0.00505589
ENST00000323076	LCP1	LCP1-201		0.614305	0.0051368
ENST00000326756	ZNF518B	ZNF518B-201		0.614305	0.0051368
ENST00000336890	LCK	LCK-202		0.614305	0.0051368
ENST00000456420	C16orf13	METTL26-207		0.613427	0.00521876
ENST00000549182	ERGIC2	ERGIC2-207		0.613427	0.00521876
ENST00000563065	CCNDBP1	CCNDBP1-204		0.613427	0.00521876
ENST00000233699	POLE4	POLE4-201		0.612549	0.00530179
ENST00000260379	RPLP1	RPLP1-201		0.612549	0.00530179
ENST00000376753	FBXO6	FBXO6-201	Y	0.612549	0.00530179
ENST00000535029	FAM45A	-		0.612549	0.00530179
ENST00000433878	FYCO1	FYCO1-202		0.61194	0.00536005
ENST00000401547	SUV420H1	KMT5B-203		0.611672	0.0053859
ENST00000557223	RP11-982M15.2	-		0.611672	0.0053859
ENST00000583211	LIMD2	LIMD2-211		0.611672	0.0053859
ENST00000382020	TUSC3	TUSC3-201		0.610794	0.00547109
ENST00000394934	PSAP	PSAP-201		0.610794	0.00547109
ENST00000454618	STYXL1	STYXL1-209		0.610794	0.00547109
ENST00000370223	LZTS2	LZTS2-202		0.609917	0.00555739
ENST00000249442	MTX2	MTX2-201		0.609039	0.0056448
ENST00000418572	STAT2	STAT2-202		0.609039	0.0056448
ENST00000511783	TUSC3	TUSC3-212		0.609039	0.0056448
ENST00000519141	SPIDR	SPIDR-209		0.609039	0.0056448
ENST00000555330	AREL1	AREL1-208		0.609039	0.0056448
ENST00000560275	IRF9	IRF9-207		0.609039	0.0056448
ENST00000504813	CNBP	CNBP-208		0.608162	0.00573333
ENST00000341376	NFYA	NFYA-201		0.607284	0.00582299
ENST00000565950	ARIH1	ARIH1-207		0.606406	0.00591379
ENST00000316273	BCAT2	BCAT2-201		0.605529	0.00600575
ENST00000541996	YTHDF2	YTHDF2-208		0.604651	0.00609887
ENST00000394729	PRKCD	PRKCD-202		0.602896	0.00628865
ENST00000418458	GNL3	GNL3-202		0.602896	0.00628865
ENST00000419748	EIF2AK3	-		0.601141	0.00648323
ENST00000539354	ZNF84	ZNF84-208		0.601141	0.00648323
ENST00000574902	ZNF213	ZNF213-206		0.600263	0.00658234
ENST00000374049	C9orf91	TMEM268-202		0.599386	0.00668268
ENST00000447431	SRRM1	SRRM1-203		0.598947	0.00673332
ENST00000470086	LSM2	LSM2-210		0.597631	0.00688711
ENST00000547653	METTL1	METTL1-203		0.597631	0.00688711
ENST00000308774	TRMT112	TRMT112-201		0.595875	0.0070966
ENST00000354473	VPS72	VPS72-201		0.595875	0.0070966
ENST00000374050	ATP6V1G1	ATP6V1G1-201		0.595875	0.0070966
ENST00000507237	TMEM185A	TMEM185A-204		0.595875	0.0070966
ENST00000579036	PHF12	PHF12-207		0.595165	0.00718282
ENST00000265109	RAI14	RAI14-201		0.594998	0.00720328
ENST00000494664	TIMMDC1	TIMMDC1-208		0.594998	0.00720328
ENST00000573318	CTD-2026D20.3	MRPL45P2-203		0.594998	0.00720328
ENST00000612048	P3H3	P3H3-211		0.594998	0.00720328
ENST00000409737	WBP1	WBP1-203		0.593668	0.00736736
ENST00000314797	COPG1	COPG1-201		0.593243	0.00742055
ENST00000361564	OSTC	OSTC-201		0.593243	0.00742055
ENST00000413440	PRDM2	PRDM2-206		0.593243	0.00742055
ENST00000339624	SERF2	SERF2-202		0.592365	0.00753116
ENST00000571971	DERL2	DERL2-205		0.592365	0.00753116
ENST00000425728	JKAMP	JKAMP-202		0.591488	0.00764311
ENST00000435046	EIF4G1	EIF4G1-219	Y	0.591488	0.00764311
ENST00000573150	SGSH	SGSH-210		0.591488	0.00764311
ENST00000319172	TMEM39A	TMEM39A-201		0.59061	0.00775641
ENST00000332118	SRPR	SRPRA-201		0.59061	0.00775641
ENST00000393991	TSC22D4	TSC22D4-202		0.59061	0.00775641
ENST00000472230	GCFC2	GCFC2-208		0.59061	0.00775641
ENST00000415383	MMS19	MMS19-204		0.588855	0.00798711
ENST00000443786	HAUS3	HAUS3-202		0.588855	0.00798711
ENST00000548044	NAP1L1	NAP1L1-212		0.588855	0.00798711
ENST00000608286	LL22NC03-N14H11.1	-		0.588855	0.00798711
ENST00000311925	CCL19	CCL19-201		0.587977	0.00810453
ENST00000358314	PPHLN1	PPHLN1-204		0.587357	0.00818831
ENST00000560855	EIF2AK4	EIF2AK4-210		0.587357	0.00818831
ENST00000372977	TAF8	TAF8-201		0.5871	0.00822334
ENST00000545294	UHMK1	UHMK1-204		0.5871	0.00822334
ENST00000454813	GAS5	GAS5-225		0.586222	0.00834357
ENST00000017003	XYLT2	XYLT2-201		0.585345	0.00846522
ENST00000216774	SRP54	SRP54-201		0.585345	0.00846522
ENST00000295324	CDC42EP3	CDC42EP3-201		0.582712	0.00883882
ENST00000374133	GPN2	GPN2-201	Y	0.582712	0.00883882
ENST00000374395	RCAN3	RCAN3-202		0.580957	0.00909522
ENST00000496813	RPS18	RPS18-237		0.580079	0.00922566
ENST00000333602	TNK2	TNK2-201		0.579201	0.00935762
ENST00000377350	MAP4K2	MAP4K2-202		0.579201	0.00935762
ENST00000396224	MAGED2	MAGED2-207		0.579201	0.00935762
ENST00000582438	C17orf62	CYBC1-223		0.579201	0.00935762
ENST00000620440	NOMO2	NOMO2-210		0.579201	0.00935762
ENST00000197268	KIAA1467	FAM234B-201		0.578578	0.00945233
ENST00000358527	EXO5	EXO5-202		0.578578	0.00945233
ENST00000446936	CNBP	CNBP-203		0.578324	0.00949109
ENST00000499732	NEAT1	NEAT1-201		0.578324	0.00949109
ENST00000258105	MRPL53	MRPL53-201		0.577446	0.0096261
ENST00000293981	FLYWCH2	FLYWCH2-201		0.577446	0.0096261
ENST00000381990	GPNMB	GPNMB-202		0.577446	0.0096261
ENST00000539854	TRMT112	TRMT112-205		0.577446	0.0096261
ENST00000567236	RP11-626G11.3	-		0.577446	0.0096261
ENST00000602624	DDOST	DDOST-205		0.577446	0.0096261
ENST00000373062	GNL2	GNL2-201		0.576569	0.00976266
ENST00000393445	REV1	REV1-202		0.576569	0.00976266
ENST00000423240	HSPB1P1	HSPB1P1-201		0.576569	0.00976266
ENST00000632795	LLNLF-176F2.1	-		0.576569	0.00976266
ENST00000240364	FAM117A	FAM117A-201		0.575691	0.00990078
ENST00000409426	PIP5K1A	PIP5K1A-204		0.575691	0.00990078
ENST00000429572	CPSF3L	INTS11-205		0.575505	0.0099303
ENST00000380764	WRNIP1	WRNIP1-201		0.574814	0.0100405
ENST00000400501	MDM2	MDM2-214		0.574814	0.0100405
ENST00000450791	GOLGA3	GOLGA3-202		0.574814	0.0100405
ENST00000504866	C5orf22	C5orf22-203		0.574814	0.0100405
ENST00000505900	ZNF721	ZNF721-202		0.574814	0.0100405
ENST00000462691	CXorf40B	EOLA2-205		0.574188	0.010141
ENST00000361717	TIFA	TIFA-201		0.573936	0.0101818
ENST00000374675	SLC39A7	SLC39A7-201		0.573936	0.0101818
ENST00000374677	SLC39A7	SLC39A7-202		0.573936	0.0101818
ENST00000434643	FKBP7	FKBP7-205		0.573936	0.0101818
ENST00000382384	WIPI2	WIPI2-202		0.573058	0.0103246
ENST00000580980	PSMD3	PSMD3-205		0.573058	0.0103246
ENST00000535126	TRMT112	TRMT112-202		0.572181	0.0104691
ENST00000554695	EVL	EVL-213		0.570426	0.010763
ENST00000372452	TJAP1	TJAP1-205		0.569548	0.0109124
ENST00000495735	ZDHHC16	ZDHHC16-218		0.569548	0.0109124
ENST00000556058	ATP6V1D	ATP6V1D-213		0.568792	0.0110426
ENST00000299641	NDST2	NDST2-201	Y	0.568671	0.0110635
ENST00000358635	ELF2	ELF2-201		0.568671	0.0110635
ENST00000411500	HLA-DRB6	HLA-DRB6-201		0.568671	0.0110635
ENST00000510616	SREK1IP1	SREK1IP1-203		0.568671	0.0110635
ENST00000397594	HRAS	HRAS-202		0.567793	0.0112163
ENST00000434538	MMS19	MMS19-207		0.567793	0.0112163
ENST00000519546	LY6E	LY6E-204		0.567793	0.0112163
ENST00000532457	PACSIN3	PACSIN3-209	Y	0.567793	0.0112163
ENST00000374040	MAP3K6	MAP3K6-202		0.567603	0.0112495
ENST00000532074	SSR2	SSR2-218		0.567164	0.0113268
ENST00000326294	PTPRCAP	PTPRCAP-201		0.566915	0.0113707
ENST00000327858	FBLN1	FBLN1-202		0.566915	0.0113707
ENST00000370575	PYROXD2	PYROXD2-201		0.566915	0.0113707
ENST00000395242	RAB34	-		0.566915	0.0113707
ENST00000474626	RPS18	RPS18-232		0.566038	0.0115269
ENST00000566377	MPI	MPI-213		0.566038	0.0115269
ENST00000570856	GABARAP	GABARAP-202		0.566038	0.0115269
ENST00000228938	MGP	MGP-201		0.56516	0.0116848
ENST00000263733	FAM20B	FAM20B-201		0.56516	0.0116848
ENST00000266557	CD27	CD27-201		0.56516	0.0116848
ENST00000521566	UBR5	UBR5-210		0.56516	0.0116848
ENST00000411419	CTBP2	CTBP2-205		0.564283	0.0118444
ENST00000495392	RP11-543P15.1	-		0.564283	0.0118444
ENST00000397061	NUDT19	NUDT19-201		0.563405	0.0120058
ENST00000518087	ASAH1	ASAH1-204		0.563405	0.0120058
ENST00000538410	COPS7A	COPS7A-208		0.562774	0.0121229
ENST00000377674	ZBTB48	ZBTB48-202		0.562527	0.0121689
ENST00000392753	RBMS1	RBMS1-202		0.562527	0.0121689
ENST00000558562	TMED3	TMED3-205		0.562527	0.0121689
ENST00000620635	RP11-775C24.5	-		0.562335	0.0122049
ENST00000483173	BRD9	BRD9-204		0.561896	0.0122874
ENST00000261735	ERP29	ERP29-201		0.56165	0.0123339
ENST00000602683	PTP4A2	PTP4A2-217		0.56165	0.0123339
ENST00000301765	VPS37C	VPS37C-201		0.560772	0.0125006
ENST00000526028	HYLS1	HYLS1-203		0.560772	0.0125006
ENST00000473532	DPP7	DPP7-206		0.560579	0.0125374
ENST00000529958	MRPL17	MRPL17-202		0.559895	0.0126691
ENST00000550301	RP11-1100L3.7	-		0.559017	0.0128394
ENST00000566926	CLK3	CLK3-218		0.55814	0.0130116
ENST00000600027	RPS11	RPS11-206		0.55814	0.0130116
ENST00000633705	TRBV25-1	TRBC1-201		0.55814	0.0130116
ENST00000545420	TMEM138	TMEM138-212		0.557262	0.0131856
ENST00000441340	PLEKHO1	PLEKHO1-203		0.556384	0.0133614
ENST00000457889	CDC42EP3	CDC42EP3-204		0.556384	0.0133614
ENST00000329291	PGBD2	PGBD2-201		0.555751	0.0134896
ENST00000243662	RAB38	RAB38-201	Y	0.555507	0.0135392
ENST00000422614	EIF4G1	EIF4G1-211		0.555507	0.0135392
ENST00000245564	MSTO1	MSTO1-201		0.555312	0.013579
ENST00000568649	PPCDC	PPCDC-210		0.554873	0.0136688
ENST00000261388	TMEM159	TMEM159-202		0.554629	0.0137188
ENST00000288642	DTNB	DTNB-201		0.554629	0.0137188
ENST00000317269	DNAJC14	-		0.554629	0.0137188
ENST00000414241	RBBP4	RBBP4-204		0.554629	0.0137188
ENST00000433473	PPT1	PPT1-203		0.554629	0.0137188
ENST00000437650	HLA-DRB6	HLA-DRB6-203		0.554629	0.0137188
ENST00000559706	GTF2A2	GTF2A2-210		0.554629	0.0137188
ENST00000280800	PLBD2	PLBD2-201		0.553752	0.0139004
ENST00000377493	PARK7	PARK7-204		0.553752	0.0139004
ENST00000536192	RP1-241P17.4	SUMO2P21-201		0.553752	0.0139004
ENST00000440082	GGCT	GGCT-207		0.553556	0.0139412
ENST00000382464	HEATR5A	HEATR5A-201	Y	0.552874	0.0140838
ENST00000522387	PABPC1	PABPC1-219		0.552874	0.0140838
ENST00000588258	FAAP24	FAAP24-202		0.552874	0.0140838
ENST00000441983	TRAPPC12	TRAPPC12-210		0.552088	0.0142497
ENST00000490777	PPP2R2D	PPP2R2D-205		0.551997	0.0142692
ENST00000515062	SEC31A	SEC31A-240		0.551997	0.0142692
ENST00000568488	CLK3	CLK3-223		0.551997	0.0142692
ENST00000506802	TUSC3	TUSC3-204		0.551119	0.0144565
ENST00000559613	PSME2	PSME2-211		0.551119	0.0144565
ENST00000597477	PIK3C3	PIK3C3-216		0.551119	0.0144565
ENST00000621442	POLR2A	-		0.551119	0.0144565
ENST00000262544	SEC23B	SEC23B-201		0.550241	0.0146458
ENST00000315782	CPZ	CPZ-201		0.550241	0.0146458
ENST00000376629	AGTRAP	AGTRAP-203		0.550241	0.0146458
ENST00000466254	TRBC2	TRBC2-201		0.550241	0.0146458
ENST00000557033	HNRNPC	HNRNPC-228		0.549451	0.014818
ENST00000343411	MBTPS1	MBTPS1-201		0.549364	0.0148371
ENST00000362091	FBXO18	FBH1-201		0.549364	0.0148371
ENST00000393301	CTSC	CTSC-202	Y	0.549364	0.0148371
ENST00000471227	RPL23AP2	RPL23AP2-201		0.548486	0.0150304
ENST00000508832	MALAT1	MALAT1-201		0.548486	0.0150304
ENST00000589426	PGS1	PGS1-212		0.548486	0.0150304
ENST00000308388	GMPPB	GMPPB-202		0.547609	0.0152257
ENST00000317114	DLGAP1-AS1	DLGAP1-AS1-201		0.547609	0.0152257
ENST00000405837	BSCL2	BSCL2-206		0.547609	0.0152257
ENST00000436868	BZW2	BZW2-208		0.547609	0.0152257
ENST00000567762	ARIH1	ARIH1-209		0.547609	0.0152257
ENST00000612003	CD83	CD83-202		0.547609	0.0152257
ENST00000361357	MAP3K3	MAP3K3-201		0.546731	0.015423
ENST00000369307	RBM8A	RBM8A-201		0.546731	0.015423
ENST00000393695	NUMA1	NUMA1-205		0.546731	0.015423
ENST00000462648	ODF2L	ODF2L-207		0.546731	0.015423
ENST00000471704	COMMD1	COMMD1-207		0.546731	0.015423
ENST00000412532	SLC1A5	SLC1A5-201		0.545853	0.0156223
ENST00000511767	PDLIM5	PDLIM5-216		0.545853	0.0156223
ENST00000527853	RPS25	RPS25-204		0.545853	0.0156223
ENST00000449428	MXRA7	MXRA7-203		0.544976	0.0158237
ENST00000509573	TMEM173	STING1-207		0.544337	0.0159716
ENST00000359426	HK1	HK1-202		0.544098	0.0160271
ENST00000373241	SAR1A	SAR1A-204		0.544098	0.0160271
ENST00000437198	PARN	PARN-203		0.544098	0.0160271
ENST00000612568	CTD-3157E16.2	-		0.544098	0.0160271
ENST00000418623	RP11-641D5.1	RPL22P1-201		0.543221	0.0162327
ENST00000522948	RHOBTB2	RHOBTB2-206		0.543221	0.0162327
ENST00000538136	MSH6	MSH6-209		0.543221	0.0162327
ENST00000615922	EOGT	EOGT-210		0.543221	0.0162327
ENST00000407441	ACSL3	ACSL3-203		0.542343	0.0164403
ENST00000460616	SSR4	SSR4-206		0.542343	0.0164403
ENST00000579996	DDX5	DDX5-213		0.542343	0.0164403
ENST00000521379	CRNKL1	CRNKL1-206		0.542142	0.0164881
ENST00000464949	COX5B	COX5B-202		0.541941	0.0165361
ENST00000244230	MPHOSPH10	MPHOSPH10-201		0.541466	0.01665
ENST00000327355	FAM174B	FAM174B-201		0.541466	0.01665
ENST00000373610	TXLNA	TXLNA-202		0.541466	0.01665
ENST00000486719	RWDD2B	RWDD2B-206		0.541466	0.01665
ENST00000556461	VTI1B	VTI1B-206		0.541466	0.01665
ENST00000559844	SNX1	SNX1-208		0.541466	0.01665
ENST00000311832	COMMD1	COMMD1-201		0.541264	0.0166984
ENST00000520781	ASAH1	ASAH1-209		0.541264	0.0166984
ENST00000322354	SERTAD3	SERTAD3-201		0.540588	0.0168619
ENST00000394799	GNL3	GNL3-201		0.540588	0.0168619
ENST00000414820	FAHD2B	FAHD2B-202		0.540588	0.0168619
ENST00000434299	AKR1A1	AKR1A1-203		0.53971	0.0170759
ENST00000486652	WDR26	WDR26-208		0.53971	0.0170759
ENST00000530349	FAM89B	FAM89B-203		0.53971	0.0170759
ENST00000538471	FAXC	FAXC-204		0.53971	0.0170759
ENST00000569437	ULK3	ULK3-220		0.53971	0.0170759
ENST00000580965	RAC3	RAC3-202		0.53971	0.0170759
ENST00000331320	MTA1	MTA1-201		0.538833	0.017292
ENST00000358755	FZD6	FZD6-201		0.538833	0.017292
ENST00000367651	CITED2	CITED2-201		0.538833	0.017292
ENST00000415241	FLNA	FLNA-204		0.538833	0.017292
ENST00000438419	TRAPPC13	TRAPPC13-204		0.538833	0.017292
ENST00000460698	ODF2L	ODF2L-206		0.538833	0.017292
ENST00000582809	TLK2	TLK2-213		0.538428	0.0173925
ENST00000437316	HLA-DQB2	HLA-DQB2-232		0.537955	0.0175104
ENST00000554482	NPC2	NPC2-205		0.537955	0.0175104
ENST00000234160	GORASP2	GORASP2-201		0.537078	0.0177309
ENST00000367619	SOAT1	SOAT1-201		0.537078	0.0177309
ENST00000573216	BSG	BSG-207		0.536874	0.0177823
ENST00000577837	BPTF	BPTF-210		0.536435	0.0178937
ENST00000354332	S100A4	S100A4-201		0.5362	0.0179536
ENST00000360540	PCMTD1	PCMTD1-201		0.5362	0.0179536
ENST00000397604	RNH1	RNH1-203		0.5362	0.0179536
ENST00000560846	BAHD1	BAHD1-202		0.5362	0.0179536
ENST00000601150	TRIM28	TRIM28-215		0.5362	0.0179536
ENST00000423421	CXorf40A	EOLA1-204		0.535323	0.0181785
ENST00000586851	CAPNS1	CAPNS1-202		0.534601	0.0183652
ENST00000302342	ZNF217	ZNF217-201		0.534445	0.0184057
ENST00000367559	RNASEL	RNASEL-201		0.534445	0.0184057
ENST00000396388	TSEN34	TSEN34-203		0.534445	0.0184057
ENST00000500655	TIFA	TIFA-202		0.534445	0.0184057
ENST00000343789	DNAJA4	DNAJA4-201		0.533567	0.0186351
ENST00000397299	JMJD7	JMJD7-201		0.533567	0.0186351
ENST00000419020	DDX39B	DDX39B-205		0.533567	0.0186351
ENST00000367510	RNF2	RNF2-202		0.53269	0.0188668
ENST00000493673	PSMB4	PSMB4-205	Y	0.53269	0.0188668
ENST00000549116	COPZ1	COPZ1-207		0.53269	0.0188668
ENST00000565966	HERPUD1	HERPUD1-210		0.531869	0.0190857
ENST00000322914	TMC6	TMC6-202		0.531812	0.0191007
ENST00000345254	SEC24C	SEC24C-202		0.531812	0.0191007
ENST00000328273	PHKG2	PHKG2-201		0.530935	0.019337
ENST00000399098	PIGP	PIGP-203		0.530935	0.019337
ENST00000404295	NMRAL1	NMRAL1-202		0.530935	0.019337
ENST00000569792	TBL3	TBL3-207		0.530935	0.019337
ENST00000628801	SIPA1	-		0.530935	0.019337
ENST00000367264	KDM5B	KDM5B-202		0.530057	0.0195756
ENST00000360150	ERGIC2	ERGIC2-201		0.529412	0.0197525
ENST00000238146	DDX55	DDX55-201		0.52918	0.0198165
ENST00000308271	USP48	USP48-201		0.52918	0.0198165
ENST00000329875	PYCR1	PYCR1-201		0.52918	0.0198165
ENST00000335255	FOXK2	FOXK2-201		0.52918	0.0198165
ENST00000373314	FAM129B	NIBAN2-202		0.52918	0.0198165
ENST00000443631	RP11-545E17.3	-		0.52918	0.0198165
ENST00000456935	MAN2B1	MAN2B1-203		0.52918	0.0198165
ENST00000467636	SAP18	SAP18-203		0.52918	0.0198165
ENST00000552421	YLPM1	YLPM1-207		0.52918	0.0198165
ENST00000343813	ICMT	ICMT-201		0.528302	0.0200597
ENST00000457269	ISYNA1	ISYNA1-202		0.528302	0.0200597
ENST00000265348	CUL7	CUL7-201		0.527424	0.0203053
ENST00000302528	CLIP1	CLIP1-201		0.527424	0.0203053
ENST00000361518	ZNF511	ZNF511-202		0.527424	0.0203053
ENST00000439220	CSK	CSK-202		0.527424	0.0203053
ENST00000462639	SAT1	SAT1-205		0.527424	0.0203053
ENST00000468373	S100A4	S100A4-205		0.527424	0.0203053
ENST00000523539	PTK2	PTK2-246		0.527424	0.0203053
ENST00000566530	LOXL1	LOXL1-204		0.527424	0.0203053
ENST00000620991	CCL14	CCL14-203		0.527424	0.0203053
ENST00000316634	SNAPC5	SNAPC5-202		0.526547	0.0205532
ENST00000424945	MAP4K2	MAP4K2-203		0.526178	0.0206581
ENST00000517619	SPIDR	SPIDR-202		0.5259	0.0207375
ENST00000383791	SH3BP5	SH3BP5-202		0.525669	0.0208036
ENST00000477973	RYBP	RYBP-201		0.525669	0.0208036
ENST00000535470	RNF10	RNF10-206		0.525669	0.0208036
ENST00000541489	DDX51	DDX51-204	Y	0.525669	0.0208036
ENST00000577543	TGIF1	TGIF1-222		0.525669	0.0208036
ENST00000238738	RHOQ	RHOQ-201		0.524792	0.0210564
ENST00000296214	MEAF6	MEAF6-201		0.524792	0.0210564
ENST00000351393	ELP2	ELP2-202		0.524792	0.0210564
ENST00000524000	FBXO32	FBXO32-206		0.524792	0.0210564
ENST00000569534	ADPGK	ADPGK-213		0.524792	0.0210564
ENST00000237696	RARRES1	RARRES1-201		0.523914	0.0213115
ENST00000372858	PABPC4	PABPC4-203		0.523914	0.0213115
ENST00000410036	MZT2A	MZT2A-202		0.523914	0.0213115
ENST00000451728	CNBP	CNBP-204		0.523914	0.0213115
ENST00000484743	GTF2A2	GTF2A2-208		0.523914	0.0213115
ENST00000504562	RPL37	RPL37-202		0.523914	0.0213115
ENST00000567229	RPL4	RPL4-214		0.523914	0.0213115
ENST00000307116	P4HA1	P4HA1-202		0.523036	0.0215691
ENST00000345005	CLK3	CLK3-201		0.523036	0.0215691
ENST00000396958	FLYWCH2	FLYWCH2-202		0.523036	0.0215691
ENST00000403425	SERF2	SERF2-205		0.523036	0.0215691
ENST00000406106	PPP1R7	PPP1R7-206		0.523036	0.0215691
ENST00000451237	B3GALT4	B3GALT4-204		0.523036	0.0215691
ENST00000535246	DNAJC4	DNAJC4-204		0.523036	0.0215691
ENST00000329841	ALDH1A3	ALDH1A3-201		0.522159	0.0218292
ENST00000361763	CD3E	CD3E-201		0.522159	0.0218292
ENST00000381753	LIMCH1	LIMCH1-202		0.522159	0.0218292
ENST00000433365	ACP5	-		0.522159	0.0218292
ENST00000450056	CHFR	CHFR-205	Y	0.522159	0.0218292
ENST00000509877	RPL37	RPL37-205		0.522159	0.0218292
ENST00000375541	CROCC	CROCC-201		0.521281	0.0220918
ENST00000416904	ZNF740	ZNF740-201		0.521281	0.0220918
ENST00000446623	HMGN1P36	HMGN1P36-201		0.521281	0.0220918
ENST00000554002	MNAT1	MNAT1-204		0.521281	0.0220918
ENST00000341372	TPM3	TPM3-207		0.520404	0.0223568
ENST00000357790	RPLP1	RPLP1-202		0.520404	0.0223568
ENST00000437868	MBOAT7	MBOAT7-206		0.520404	0.0223568
ENST00000511455	ANKRD13D	ANKRD13D-211		0.520404	0.0223568
ENST00000368716	S100A4	S100A4-204		0.519526	0.0226243
ENST00000428393	HIATL1	MFSD14B-202		0.519526	0.0226243
ENST00000436612	TMEM99	TMEM99-202		0.519526	0.0226243
ENST00000487482	MAGED2	MAGED2-211		0.519526	0.0226243
ENST00000321560	PLD6	PLD6-201		0.519315	0.022689
ENST00000263741	SDF4	SDF4-201		0.518649	0.0228944
ENST00000272117	ITPKB	ITPKB-201		0.518649	0.0228944
ENST00000526560	RSRC2	RSRC2-210		0.518649	0.0228944
ENST00000529477	PTP4A2	PTP4A2-212		0.518649	0.0228944
ENST00000561610	PPP4C	PPP4C-202		0.518649	0.0228944
ENST00000614363	C6orf48	SNHG32-209		0.517998	0.0230961
ENST00000378572	PRPF18	PRPF18-202		0.517771	0.0231669
ENST00000396014	METTL9	METTL9-202		0.517771	0.0231669
ENST00000561623	GTF3C1	GTF3C1-202		0.517771	0.0231669
ENST00000515463	SRP19	SRP19-210		0.517559	0.0232331
ENST00000421906	BSCL2	BSCL2-210		0.516893	0.0234421
ENST00000441634	RNF181	RNF181-203		0.516893	0.0234421
ENST00000611116	TRAC	TRAC-201		0.516893	0.0234421
ENST00000613064	ZNF574	-		0.516893	0.0234421
ENST00000261758	MESDC2	MESD-201		0.516016	0.0237198
ENST00000368575	RAB13	RAB13-201		0.516016	0.0237198
ENST00000480975	GNAS	GNAS-237		0.516016	0.0237198
ENST00000495422	TAF12	TAF12-204		0.516016	0.0237198
ENST00000501122	NEAT1	NEAT1-202		0.516016	0.0237198
ENST00000588281	PGS1	PGS1-210		0.516016	0.0237198
ENST00000433541	TREX1	TREX1-201		0.515803	0.0237874
ENST00000264595	AGA	AGA-201		0.515138	0.024
ENST00000298838	PACSIN3	PACSIN3-201		0.515138	0.024
ENST00000332047	CEP63	CEP63-201		0.515138	0.024
ENST00000343043	DAP3	DAP3-201		0.515138	0.024
ENST00000391976	HDLBP	HDLBP-204		0.515138	0.024
ENST00000397764	LINC00998	SMIM30-201		0.515138	0.024
ENST00000399133	THAP7	THAP7-202		0.515138	0.024
ENST00000413266	RNF10	RNF10-203		0.515138	0.024
ENST00000541584	NUMA1	NUMA1-220		0.515138	0.024
ENST00000555718	SMEK1	PPP4R3A-210		0.515138	0.024
ENST00000348817	DYRK1B	DYRK1B-202		0.514286	0.0242747
ENST00000369448	FAM46C	TENT5C-201		0.514261	0.0242829
ENST00000397817	MPG	MPG-203		0.514261	0.0242829
ENST00000620879	GTF2I	GTF2I-218		0.514261	0.0242829
ENST00000263966	USP13	USP13-201		0.514047	0.0243521
ENST00000487078	AGBL5	AGBL5-209		0.513608	0.0244949
ENST00000288937	MRPL17	MRPL17-201		0.513383	0.0245684
ENST00000321753	FAM109B	PHETA2-201		0.513383	0.0245684
ENST00000358791	BCAS4	BCAS4-201		0.513383	0.0245684
ENST00000493901	MAP3K6	MAP3K6-206		0.513383	0.0245684
ENST00000540759	PIP4K2C	PIP4K2C-203		0.513383	0.0245684
ENST00000570479	SCPEP1	SCPEP1-202		0.513383	0.0245684
ENST00000299163	HIF1AN	HIF1AN-201		0.513169	0.0246383
ENST00000251630	PDGFRL	PDGFRL-201		0.512506	0.0248565
ENST00000306562	ZNF672	ZNF672-201		0.512506	0.0248565
ENST00000556255	KHNYN	KHNYN-204		0.512506	0.0248565
ENST00000375060	MAGED2	MAGED2-205		0.511628	0.0251473
ENST00000412731	HAT1	HAT1-203		0.511628	0.0251473
ENST00000573239	SCPEP1	SCPEP1-210		0.511628	0.0251473
ENST00000379613	TFAP2A	TFAP2A-203		0.51075	0.0254407
ENST00000412368	JMJD8	-		0.51075	0.0254407
ENST00000454023	ABI2	ABI2-222		0.51075	0.0254407
ENST00000481999	CHD3	CHD3-211		0.51075	0.0254407
ENST00000494062	SPG20	SPART-209		0.51075	0.0254407
ENST00000614252	IGKC	-		0.51075	0.0254407
ENST00000584880	PSMC5	PSMC5-219		0.510536	0.025513
ENST00000328268	CRELD2	CRELD2-201		0.509873	0.0257369
ENST00000399788	KDM5A	KDM5A-201		0.509873	0.0257369
ENST00000443387	ZNF146	ZNF146-201		0.509873	0.0257369
ENST00000514237	DNAJC21	DNAJC21-205		0.509873	0.0257369
ENST00000517599	NDRG1	NDRG1-204		0.509219	0.0259594
ENST00000373491	TBC1D22B	TBC1D22B-201		0.508995	0.0260357
ENST00000531818	UVRAG	UVRAG-207		0.508995	0.0260357
ENST00000578444	MRPS23	MRPS23-202		0.508995	0.0260357
ENST00000382099	VLDLR	VLDLR-202		0.508118	0.0263372
ENST00000465957	HPS1	HPS1-207		0.508118	0.0263372
ENST00000469891	CTD-2287O16.1	-		0.508118	0.0263372
ENST00000477958	PGD	PGD-204		0.508118	0.0263372
ENST00000542214	C3orf14	C3orf14-207		0.508118	0.0263372
ENST00000549293	YLPM1	YLPM1-205		0.508118	0.0263372
ENST00000397511	SSR1	SSR1-202		0.50724	0.0266415
ENST00000506395	ANXA5	ANXA5-203		0.50724	0.0266415
ENST00000580301	NAT9	NAT9-210		0.50724	0.0266415
ENST00000584054	EIF4A1	EIF4A1-230		0.50724	0.0266415
ENST00000299498	CYB5R2	CYB5R2-201		0.506362	0.0269485
ENST00000302125	MZB1	MZB1-201		0.506362	0.0269485
ENST00000442267	TBC1D9	TBC1D9-201		0.506362	0.0269485
ENST00000454077	ATXN7L3	ATXN7L3-202		0.506362	0.0269485
ENST00000294543	TMCO4	TMCO4-201		0.505485	0.0272583
ENST00000370783	MOSPD1	MOSPD1-203		0.505485	0.0272583
ENST00000397040	RALGAPB	RALGAPB-202		0.505485	0.0272583
ENST00000409689	KLHL7	KLHL7-203		0.505485	0.0272583
ENST00000433140	EMILIN1	EMILIN1-202		0.505485	0.0272583
ENST00000599962	H2BFS	H2BS1-201		0.505485	0.0272583
ENST00000286777	RWDD2B	RWDD2B-201		0.505268	0.0273353
ENST00000455452	OTUD5	OTUD5-205		0.504829	0.0274917
ENST00000512451	CLPTM1L	CLPTM1L-213		0.504829	0.0274917
ENST00000366535	ADSS	ADSS2-201		0.504607	0.0275708
ENST00000450529	RAB34	RAB34-211		0.504607	0.0275708
ENST00000458153	MKLN1	MKLN1-206		0.504607	0.0275708
ENST00000461271	RAD51C	RAD51C-205		0.504607	0.0275708
ENST00000483970	HAX1	HAX1-208		0.504607	0.0275708
ENST00000503151	CLPTM1L	CLPTM1L-203		0.504607	0.0275708
ENST00000584288	AKT2	AKT2-240		0.504607	0.0275708
ENST00000167586	KRT14	KRT14-201		0.504172	0.0277268
ENST00000271764	EIF2D	EIF2D-201		0.50373	0.0278862
ENST00000476803	FAAP20	FAAP20-212		0.50373	0.0278862
ENST00000539616	MNAT1	MNAT1-202		0.50373	0.0278862
ENST00000291386	SSU72	SSU72-201		0.502852	0.0282043
ENST00000396774	ATP6V1H	ATP6V1H-203		0.502852	0.0282043
ENST00000405491	SUPT7L	SUPT7L-203		0.502852	0.0282043
ENST00000417044	ZDHHC16	ZDHHC16-209		0.502852	0.0282043
ENST00000439961	SUMO1P3	SUMO1P3-201		0.502852	0.0282043
ENST00000458350	ATG10	ATG10-203		0.502852	0.0282043
ENST00000158762	ACAP1	ACAP1-201		0.501975	0.0285253
ENST00000262722	FBLN1	FBLN1-201		0.501975	0.0285253
ENST00000341356	CORO1B	CORO1B-201		0.501975	0.0285253
ENST00000396398	NAGA	NAGA-201		0.501975	0.0285253
ENST00000446747	ZNF7	ZNF7-202		0.501975	0.0285253
ENST00000469678	TKT	TKT-210	Y	0.501975	0.0285253
ENST00000591436	TMC6	TMC6-219		0.501975	0.0285253
ENST00000368323	RIT1	RIT1-202		0.501097	0.0288492
ENST00000405786	GOLGA7	GOLGA7-202		0.501097	0.0288492
ENST00000468694	DBNL	DBNL-217		0.501097	0.0288492
ENST00000482579	GLMP	GLMP-209		0.501097	0.0288492
ENST00000589217	TNRC6C-AS1	TMC6-211		0.501097	0.0288492
ENST00000295770	STT3B	STT3B-201		0.500219	0.0291759
ENST00000303961	EGLN2	EGLN2-201		0.500219	0.0291759
ENST00000470492	SNRPE	SNRPE-204		0.500219	0.0291759
ENST00000528097	TALDO1	TALDO1-203		0.500219	0.0291759
ENST00000595728	RAB4B	-		0.500219	0.0291759
ENST00000307790	ASCC2	ASCC2-201		0.499561	0.0294229
ENST00000306645	C17orf62	CYBC1-201		0.499342	0.0295055
ENST00000400167	TGIF1	TGIF1-204		0.499342	0.0295055
ENST00000402924	BLVRA	BLVRA-202		0.499342	0.0295055
ENST00000409458	GPNMB	GPNMB-203		0.499342	0.0295055
ENST00000416769	LINC00339	LINC00339-202		0.499342	0.0295055
ENST00000463666	KIN	KIN-203		0.499342	0.0295055
ENST00000486046	MAP3K6	MAP3K6-205		0.499342	0.0295055
ENST00000593035	TPGS2	TPGS2-219		0.499342	0.0295055
ENST00000596470	PLD3	-		0.499342	0.0295055
ENST00000554045	EVL	EVL-210		0.498682	0.0297552
ENST00000264694	SNX25	SNX25-201		0.498464	0.029838
ENST00000315082	RHOT2	RHOT2-201		0.498464	0.029838
ENST00000368192	ETV3	ETV3-202		0.498464	0.029838
ENST00000368604	FAM26F	CALHM6-201	Y	0.498464	0.029838
ENST00000390555	IGHGP	IGHGP-201		0.498464	0.029838
ENST00000470404	PTP4A2	PTP4A2-203		0.498464	0.029838
ENST00000493185	CLTA	CLTA-208		0.498464	0.029838
ENST00000515370	GPX8	GPX8-208		0.498464	0.029838
ENST00000559275	RNF31	RNF31-211		0.498464	0.029838
ENST00000254286	ACTR10	ACTR10-201		0.497805	0.0300896
ENST00000436269	USP34	USP34-203		0.497805	0.0300896
ENST00000226105	RANGRF	RANGRF-201		0.497587	0.0301734
ENST00000282999	SRP19	SRP19-201		0.497587	0.0301734
ENST00000286758	CXCL13	CXCL13-201		0.497587	0.0301734
ENST00000338946	PHF8	PHF8-203		0.497587	0.0301734
ENST00000357877	SEMA4F	SEMA4F-202		0.497587	0.0301734
ENST00000382873	FECH	FECH-202		0.497587	0.0301734
ENST00000474815	COMMD7	COMMD7-203		0.497587	0.0301734
ENST00000531357	FAU	FAU-208		0.497587	0.0301734
ENST00000618941	PCGF2	PCGF2-206		0.497587	0.0301734
ENST00000369762	ATP6AP1	ATP6AP1-201		0.496927	0.0304274
ENST00000324379	PPIE	PPIE-201		0.496709	0.0305117
ENST00000504300	CTD-2015H6.3	-		0.496709	0.0305117
ENST00000581012	UTP6	UTP6-208		0.496709	0.0305117
ENST00000581312	OTUD7B	OTUD7B-202		0.496709	0.0305117
ENST00000323064	AGBL5	AGBL5-201		0.495832	0.030853
ENST00000341514	ATP7A	ATP7A-201		0.495832	0.030853
ENST00000383790	METTL6	METTL6-202		0.495832	0.030853
ENST00000407997	APOBEC3G	APOBEC3G-201		0.495832	0.030853
ENST00000435354	LINC01006	LINC01006-205		0.495832	0.030853
ENST00000535273	TMEM206	PACC1-205		0.495832	0.030853
ENST00000558134	SEC11A	SEC11A-203		0.495832	0.030853
ENST00000559674	IQGAP1	IQGAP1-206		0.495832	0.030853
ENST00000346301	TTC8	TTC8-202		0.495171	0.0311118
ENST00000260408	ADAM10	ADAM10-201		0.494954	0.0311973
ENST00000329197	OGFOD3	OGFOD3-202		0.494954	0.0311973
ENST00000357164	GM2A	GM2A-201		0.494954	0.0311973
ENST00000509889	COPG1	COPG1-205		0.494954	0.0311973
ENST00000612191	BNIP2	BNIP2-213		0.494954	0.0311973
ENST00000257262	TMEM258	TMEM258-201		0.494076	0.0315445
ENST00000258733	GPNMB	GPNMB-201		0.494076	0.0315445
ENST00000374338	LDLRAP1	LDLRAP1-201		0.494076	0.0315445
ENST00000397573	BMF	BMF-202		0.494076	0.0315445
ENST00000459748	RP11-466H18.1	-		0.494076	0.0315445
ENST00000463725	UMAD1	UMAD1-202		0.494076	0.0315445
ENST00000575992	OXLD1	OXLD1-207		0.494076	0.0315445
ENST00000616315	NEAT1	NEAT1-205		0.494076	0.0315445
ENST00000456293	GAS5	GAS5-227		0.493415	0.0318081
ENST00000382494	ABCC5	ABCC5-203		0.493199	0.0318948
ENST00000411896	GRAMD1A	GRAMD1A-202		0.493199	0.0318948
ENST00000479153	SUMO3	SUMO3-206		0.493199	0.0318948
ENST00000488775	ATP5J2	ATP5MF-209	Y	0.493199	0.0318948
ENST00000489056	UQCRH	UQCRH-204		0.493199	0.0318948
ENST00000373204	AGO1	AGO1-201		0.492976	0.031984
ENST00000391875	NVL	NVL-203		0.492321	0.032248
ENST00000414277	HMCN1	HMCN1-202		0.492321	0.032248
ENST00000445140	FXR1	FXR1-203		0.492321	0.032248
ENST00000461597	GLMP	GLMP-203		0.492321	0.032248
ENST00000528409	EFEMP2	EFEMP2-211		0.492321	0.032248
ENST00000555619	NPC2	NPC2-207		0.492321	0.032248
ENST00000237530	RPN2	RPN2-201		0.491444	0.0326043
ENST00000284376	CC2D1B	CC2D1B-201		0.491444	0.0326043
ENST00000325577	RAD1	RAD1-201		0.491444	0.0326043
ENST00000377256	CTNNBIP1	CTNNBIP1-201		0.491444	0.0326043
ENST00000418123	TRIP12	TRIP12-206		0.491444	0.0326043
ENST00000485275	LRIF1	LRIF1-202		0.491444	0.0326043
ENST00000529332	TM9SF1	TM9SF1-208		0.491444	0.0326043
ENST00000539137	SRP68	SRP68-202		0.491444	0.0326043
ENST00000559146	PSMA4	PSMA4-210		0.491444	0.0326043
ENST00000613943	SMARCD2	SMARCD2-212		0.491444	0.0326043
ENST00000234875	RPL22	RPL22-201		0.490566	0.0329637
ENST00000245458	RPS29	RPS29-201		0.490566	0.0329637
ENST00000427159	FTSJ3	FTSJ3-201		0.490566	0.0329637
ENST00000430044	GALNT11	GALNT11-205		0.490566	0.0329637
ENST00000447388	NFYC	NFYC-213		0.490566	0.0329637
ENST00000478110	PSMC1P1	PSMC1P1-201		0.490566	0.0329637
ENST00000489707	PTK7	PTK7-216		0.490566	0.0329637
ENST00000529725	SIPA1	SIPA1-205		0.490566	0.0329637
ENST00000553615	FCF1	FCF1-203		0.490566	0.0329637
ENST00000332499	HEXIM1	HEXIM1-201		0.489689	0.0333261
ENST00000357235	CDC42SE1	CDC42SE1-201		0.489689	0.0333261
ENST00000374732	USP48	USP48-203		0.489689	0.0333261
ENST00000375155	PQLC2	SLC66A1-202		0.489689	0.0333261
ENST00000547704	NAP1L1	NAP1L1-208		0.489689	0.0333261
ENST00000600625	GTPBP3	GTPBP3-222		0.489689	0.0333261
ENST00000613537	TCEB3	ELOA-204		0.489689	0.0333261
ENST00000618925	MALAT1	MALAT1-214		0.489671	0.0333334
ENST00000575423	SCPEP1	SCPEP1-214		0.489007	0.0336097
ENST00000332780	KLHDC8B	KLHDC8B-201		0.488811	0.0336916
ENST00000336854	ATG101	ATG101-201		0.488811	0.0336916
ENST00000368069	COPA	COPA-202		0.488811	0.0336916
ENST00000379757	TXNDC5	TXNDC5-201		0.488811	0.0336916
ENST00000419181	GTF3A	GTF3A-202		0.488811	0.0336916
ENST00000425280	LDB1	LDB1-202		0.488811	0.0336916
ENST00000595545	FBL	FBL-205		0.488811	0.0336916
ENST00000284274	OTULIN	OTULIN-201		0.488147	0.0339699
ENST00000318074	SYTL1	SYTL1-201		0.487933	0.0340602
ENST00000362021	SLC39A13	SLC39A13-202		0.487933	0.0340602
ENST00000443308	SHISA5	SHISA5-209		0.487933	0.0340602
ENST00000474281	PGK1	PGK1-202		0.487933	0.0340602
ENST00000502533	NUP155	NUP155-203		0.487933	0.0340602
ENST00000534585	MAF1	MAF1-205		0.487933	0.0340602
ENST00000543342	TMEM5	RXYLT1-207		0.487933	0.0340602
ENST00000623123	AL158801.1	-		0.487933	0.0340602
ENST00000268035	IGF1R	-		0.487056	0.0344319
ENST00000292211	UBE2Q1	UBE2Q1-201		0.487056	0.0344319
ENST00000486326	BCAP29	BCAP29-213		0.487056	0.0344319
ENST00000509198	LRPAP1	LRPAP1-202		0.487056	0.0344319
ENST00000529515	ZNF720	ZNF720-204		0.487056	0.0344319
ENST00000585731	TCF3	TCF3-205		0.487056	0.0344319
ENST00000595207	GMFG	GMFG-203		0.487056	0.0344319
ENST00000615315	C12orf76	C12orf76-208		0.487056	0.0344319
ENST00000616558	SYTL1	SYTL1-210		0.487056	0.0344319
ENST00000591824	POP4	POP4-211		0.486392	0.0347153
ENST00000296255	RPN1	RPN1-201		0.486178	0.0348068
ENST00000373501	ZBTB8OS	ZBTB8OS-202		0.486178	0.0348068
ENST00000374550	RPL11	RPL11-201		0.486178	0.0348068
ENST00000481432	NAA50	NAA50-205		0.486178	0.0348068
ENST00000458431	TDRKH	TDRKH-207		0.485514	0.0350928
ENST00000546262	RNF10	RNF10-224		0.485514	0.0350928
ENST00000201031	TFAP2C	TFAP2C-201		0.485301	0.0351848
ENST00000321898	SPATS2	SPATS2-201		0.485301	0.0351848
ENST00000333868	CASP9	CASP9-201		0.485301	0.0351848
ENST00000557553	C14orf166	RTRAF-207		0.485301	0.0351848
ENST00000586474	RP11-78A19.3	CHMP1B-AS1-201		0.485301	0.0351848
ENST00000253727	NR1H2	NR1H2-201		0.484423	0.035566
ENST00000316891	TRIT1	TRIT1-201		0.484423	0.035566
ENST00000335174	ANKRD37	ANKRD37-201		0.484423	0.035566
ENST00000368489	ATP8B2	ATP8B2-202		0.484423	0.035566
ENST00000621786	LAGE3	-		0.484423	0.035566
ENST00000053867	GRN	GRN-201		0.483545	0.0359504
ENST00000390015	GAA	GAA-202		0.483545	0.0359504
ENST00000443566	FNBP1	FNBP1-203		0.483545	0.0359504
ENST00000459967	CAPZB	CAPZB-207		0.483545	0.0359504
ENST00000567411	HEXA	HEXA-211		0.483545	0.0359504
ENST00000311669	ADPGK	ADPGK-201		0.482668	0.0363379
ENST00000372164	TSPAN14	TSPAN14-206		0.482668	0.0363379
ENST00000584784	EIF4A1	EIF4A1-232		0.482668	0.0363379
ENST00000608796	SWI5	SWI5-205		0.482668	0.0363379
ENST00000610329	GOLGA2	GOLGA2-212		0.482668	0.0363379
ENST00000254480	SMARCC1	SMARCC1-201		0.48179	0.0367288
ENST00000264331	TOP2B	TOP2B-201		0.48179	0.0367288
ENST00000335765	UNC119	UNC119-202		0.48179	0.0367288
ENST00000368121	ACKR1	ACKR1-201		0.48179	0.0367288
ENST00000371384	FAM210B	FAM210B-201		0.48179	0.0367288
ENST00000415497	CCND3	CCND3-205		0.48179	0.0367288
ENST00000602675	C16orf74	C16orf74-203		0.48179	0.0367288
ENST00000520913	PVT1	PVT1-209		0.481759	0.0367429
ENST00000234179	PRKD3	PRKD3-201		0.480913	0.0371228
ENST00000327471	BTBD6	-		0.480913	0.0371228
ENST00000356260	SDAD1	SDAD1-201		0.480913	0.0371228
ENST00000373808	GSN	GSN-203		0.480913	0.0371228
ENST00000401987	PPP1R7	PPP1R7-203		0.480913	0.0371228
ENST00000431098	AC011737.2	RPL12P16-201		0.480913	0.0371228
ENST00000462069	C3orf14	C3orf14-202		0.480913	0.0371228
ENST00000563060	ALDOA	ALDOA-206		0.480913	0.0371228
ENST00000457836	BCKDHA	BCKDHA-202		0.480246	0.0374244
ENST00000247178	ATG14	ATG14-201		0.480035	0.0375201
ENST00000358402	MAX	MAX-204		0.480035	0.0375201
ENST00000406911	MTA3	MTA3-204		0.480035	0.0375201
ENST00000436285	GAS5	GAS5-213		0.480035	0.0375201
ENST00000453291	FBXW2	FBXW2-201		0.480035	0.0375201
ENST00000563694	CNTROB	CNTROB-202		0.480035	0.0375201
ENST00000582097	KPNB1	KPNB1-211		0.480035	0.0375201
ENST00000240139	PPP3CC	PPP3CC-201		0.479368	0.0378244
ENST00000280571	RILPL2	RILPL2-201	Y	0.479158	0.0379207
ENST00000370086	SSR4	SSR4-203		0.479158	0.0379207
ENST00000405094	MTA3	MTA3-201		0.479158	0.0379207
ENST00000507194	ATP2C1	ATP2C1-211		0.479158	0.0379207
ENST00000567674	CDH3	CDH3-206		0.479158	0.0379207
ENST00000568146	NOL3	NOL3-211		0.479158	0.0379207
ENST00000623666	RP11-629N8.5	-		0.478929	0.0380256
ENST00000564237	RP11-196G18.22	H2BC20P-202		0.47849	0.0382277
ENST00000590306	ZNF266	ZNF266-203		0.47849	0.0382277
ENST00000221972	CD79A	CD79A-201		0.47828	0.0383246
ENST00000405506	XRCC6	XRCC6-204		0.47828	0.0383246
ENST00000425778	SRSF7	SRSF7-204		0.47828	0.0383246
ENST00000465503	STIM2	STIM2-202		0.47828	0.0383246
ENST00000566304	HEXA	HEXA-206		0.47828	0.0383246
ENST00000570169	TRAF7	TRAF7-207		0.47828	0.0383246
ENST00000572899	BSG	BSG-206		0.47828	0.0383246
ENST00000575605	DERL2	DERL2-212		0.47828	0.0383246
ENST00000324198	ADRBK2	GRK3-201		0.477612	0.0386342
ENST00000259939	RNF144B	RNF144B-201		0.477402	0.0387318
ENST00000262764	PGS1	PGS1-201		0.477402	0.0387318
ENST00000304101	KCNS3	KCNS3-201		0.477402	0.0387318
ENST00000316637	DEF6	DEF6-201		0.477402	0.0387318
ENST00000361101	CYTH1	CYTH1-201		0.477402	0.0387318
ENST00000371121	SMARCA1	SMARCA1-201		0.477402	0.0387318
ENST00000394023	SMARCC2	SMARCC2-203		0.477402	0.0387318
ENST00000397771	ASCC2	ASCC2-202		0.477402	0.0387318
ENST00000420864	MTX2	MTX2-202		0.477402	0.0387318
ENST00000522855	SKP1	SKP1-210		0.477402	0.0387318
ENST00000243108	HOXC6	HOXC6-201		0.476525	0.0391423
ENST00000292476	CPSF4	CPSF4-201		0.476525	0.0391423
ENST00000308080	EMILIN2	EMILIN2-202		0.476525	0.0391423
ENST00000372836	CNPY3	CNPY3-201		0.476525	0.0391423
ENST00000456234	TARBP2	TARBP2-203		0.476525	0.0391423
ENST00000470890	MAP3K6	MAP3K6-203		0.476525	0.0391423
ENST00000539735	COPS7A	COPS7A-210		0.476525	0.0391423
ENST00000578501	CSNK1D	CSNK1D-208		0.476525	0.0391423
ENST00000581928	ENOSF1	ENOSF1-212		0.476525	0.0391423
ENST00000567675	LOXL1	LOXL1-205		0.476295	0.0392504
ENST00000587718	CAPNS1	CAPNS1-204		0.476295	0.0392504
ENST00000447096	DNAJC25	DNAJC25-202		0.476065	0.0393587
ENST00000559169	LINS	LINS1-203		0.475856	0.0394574
ENST00000269187	SLC39A6	SLC39A6-201		0.475647	0.0395561
ENST00000310594	WNT5B	WNT5B-201		0.475647	0.0395561
ENST00000313056	OGFOD3	OGFOD3-201		0.475647	0.0395561
ENST00000414281	CAP1	CAP1-207		0.475647	0.0395561
ENST00000432750	SLTM	SLTM-203		0.475647	0.0395561
ENST00000450824	CEP131	CEP131-203	Y	0.475647	0.0395561
ENST00000467318	DDX56	DDX56-208		0.475647	0.0395561
ENST00000556394	POMT2	POMT2-215		0.475647	0.0395561
ENST00000587112	CLASRP	CLASRP-207		0.475647	0.0395561
ENST00000588156	PIK3C3	PIK3C3-208		0.475647	0.0395561
ENST00000630065	SEPN1	-		0.475647	0.0395561
ENST00000375050	PBX2	PBX2-201		0.474978	0.039874
ENST00000248306	METTL25	METTL25-201		0.47477	0.0399734
ENST00000349213	ARID4B	ARID4B-202		0.47477	0.0399734
ENST00000400817	GOLGA2P7	GOLGA2P7-202		0.47477	0.0399734
ENST00000412198	ZSWIM8	ZSWIM8-202		0.47477	0.0399734
ENST00000520007	CARD8	CARD8-214		0.47477	0.0399734
ENST00000565355	ALDOA	ALDOA-210		0.47477	0.0399734
ENST00000582770	ISYNA1	ISYNA1-210		0.47477	0.0399734
ENST00000457662	TRIM13	TRIM13-206		0.4741	0.040294
ENST00000248929	SGSM3	SGSM3-201		0.473892	0.040394
ENST00000366525	HNRNPU	HNRNPU-202		0.473892	0.040394
ENST00000369478	CD2	CD2-202		0.473892	0.040394
ENST00000463044	STT3B	STT3B-206		0.473892	0.040394
ENST00000485483	MAGED2	MAGED2-209		0.473892	0.040394
ENST00000417268	SCAF8	SCAF8-203		0.473222	0.0407174
ENST00000227525	TMEM109	TMEM109-201		0.473015	0.040818
ENST00000287468	FBRS	FBRS-201		0.473015	0.040818
ENST00000343090	UBE4B	UBE4B-202		0.473015	0.040818
ENST00000422725	C1orf233	FNDC10-201		0.473015	0.040818
ENST00000472434	ADAM15	ADAM15-216		0.473015	0.040818
ENST00000520627	RPS20	RPS20-207		0.473015	0.040818
ENST00000529974	CTSC	CTSC-206		0.473015	0.040818
ENST00000569562	PPCDC	PPCDC-211		0.473015	0.040818
ENST00000615329	RPS6KC1	RPS6KC1-209		0.473015	0.040818
ENST00000618404	CCL14	CCL14-202		0.473015	0.040818
ENST00000413805	HMGN1P37	HMGN1P37-201		0.472899	0.0408739
ENST00000538065	ATXN7	-		0.472344	0.0411442
ENST00000230402	PPP2R5D	PPP2R5D-201		0.472137	0.0412454
ENST00000313349	SERTAD2	SERTAD2-201		0.472137	0.0412454
ENST00000353265	PARD6G	PARD6G-201		0.472137	0.0412454
ENST00000392028	SERTAD3	SERTAD3-202		0.472137	0.0412454
ENST00000406938	CHKB	CHKB-201		0.472137	0.0412454
ENST00000618193	HIST2H4A	H4C14-204		0.472137	0.0412454
ENST00000586794	KRT15	KRT15-209		0.472088	0.0412692
ENST00000206380	TMEM101	TMEM101-201		0.471259	0.0416762
ENST00000272139	C1orf35	C1orf35-201		0.471259	0.0416762
ENST00000272227	PDIA6	PDIA6-201		0.471259	0.0416762
ENST00000289166	FAM46B	TENT5B-201		0.471259	0.0416762
ENST00000372996	BYSL	BYSL-202		0.471259	0.0416762
ENST00000466814	TSC22D2	TSC22D2-203		0.471259	0.0416762
ENST00000477457	MLPH	MLPH-216		0.471259	0.0416762
ENST00000555084	DNAJC19P9	DNAJC19P9-201		0.471259	0.0416762
ENST00000569068	CCDC102A	CCDC102A-202		0.471259	0.0416762
ENST00000586834	ZCCHC2	ZCCHC2-204		0.471259	0.0416762
ENST00000489298	FAM104B	FAM104B-207		0.470588	0.0420081
ENST00000553907	ACTR10	ACTR10-203		0.470588	0.0420081
ENST00000608195	GS1-114I9.1	-		0.470382	0.0421105
ENST00000620518	JMJD4	JMJD4-205		0.470382	0.0421105
ENST00000457752	C5orf38	-		0.47033	0.0421362
ENST00000252242	KRT5	KRT5-201		0.46971	0.0424452
ENST00000620459	RP4-568C11.4	-		0.46971	0.0424452
ENST00000338128	ISYNA1	ISYNA1-201		0.469504	0.0425483
ENST00000393063	DICER1	DICER1-202		0.469504	0.0425483
ENST00000401406	UQCR10	UQCR10-202		0.469504	0.0425483
ENST00000471938	GBP4	GBP4-202		0.469504	0.0425483
ENST00000480798	CST7	CST7-201		0.469504	0.0425483
ENST00000484610	RPL13	RPL13-207		0.469504	0.0425483
ENST00000531455	ADAM15	ADAM15-228		0.469504	0.0425483
ENST00000584411	NARF	NARF-224		0.469373	0.0426138
ENST00000368002	USP21	USP21-203		0.468832	0.0428858
ENST00000254190	CHSY1	CHSY1-201		0.468627	0.0429896
ENST00000368457	PYGO2	PYGO2-202		0.468627	0.0429896
ENST00000391758	TFPT	TFPT-202		0.468627	0.0429896
ENST00000430710	CHD8	CHD8-201		0.468627	0.0429896
ENST00000243112	SMUG1	SMUG1-201	Y	0.467954	0.0433299
ENST00000409502	PPM1M	PPM1M-203		0.467954	0.0433299
ENST00000236067	ATP6V0B	ATP6V0B-201		0.467749	0.0434343
ENST00000259486	ENPP2	ENPP2-202		0.467749	0.0434343
ENST00000392720	AMZ2	AMZ2-203		0.467749	0.0434343
ENST00000529212	SLC38A6	SLC38A6-212		0.467749	0.0434343
ENST00000470245	NAIF1	NAIF1-203		0.467076	0.0437776
ENST00000273783	EIF2B5	-		0.466871	0.0438826
ENST00000361575	RPL39	RPL39-201		0.466871	0.0438826
ENST00000405359	AC016739.2	-		0.466871	0.0438826
ENST00000438695	STYXL1	STYXL1-207		0.466871	0.0438826
ENST00000494373	ERLEC1	ERLEC1-204		0.466871	0.0438826
ENST00000210444	NANS	NANS-201		0.465994	0.0443344
ENST00000369103	RGS10	RGS10-202		0.465994	0.0443344
ENST00000460822	HPS3	HPS3-203		0.465994	0.0443344
ENST00000461065	AGAP3	AGAP3-203		0.465994	0.0443344
ENST00000468410	HBP1	HBP1-208	Y	0.465994	0.0443344
ENST00000578049	SEC22B	SEC22B-201		0.465994	0.0443344
ENST00000400151	PCGF3	PCGF3-202		0.465964	0.0443498
ENST00000463619	DPP7	DPP7-203		0.465759	0.0444557
ENST00000013807	ERCC1	ERCC1-201		0.465116	0.0447897
ENST00000249647	SNAP23	SNAP23-201		0.465116	0.0447897
ENST00000261708	UTP6	UTP6-201		0.465116	0.0447897
ENST00000321944	PAK4	PAK4-201		0.465116	0.0447897
ENST00000444328	ST3GAL4	ST3GAL4-204		0.465116	0.0447897
ENST00000565423	N4BP1	N4BP1-204		0.465116	0.0447897
ENST00000579383	SNHG15	SNHG15-204		0.465116	0.0447897
ENST00000593273	RFXANK	RFXANK-215		0.465116	0.0447897
ENST00000614054	DCAKD	DCAKD-208		0.465116	0.0447897
ENST00000621775	USP27X	USP27X-201		0.465116	0.0447897
ENST00000470204	SLC35F5	SLC35F5-210		0.465055	0.0448215
ENST00000496658	MAPKAP1	MAPKAP1-219		0.465055	0.0448215
ENST00000368934	PRUNE	PRUNE1-202		0.464881	0.0449122
ENST00000286639	BATF	BATF-201		0.464442	0.0451418
ENST00000265523	BLVRA	BLVRA-201		0.464239	0.0452487
ENST00000323688	NUCB2	NUCB2-201		0.464239	0.0452487
ENST00000339438	CSDE1	CSDE1-202		0.464239	0.0452487
ENST00000361168	CLK2	CLK2-202		0.464239	0.0452487
ENST00000438539	CEP104	CEP104-204		0.464239	0.0452487
ENST00000448392	TMEM87A	TMEM87A-203		0.464239	0.0452487
ENST00000599625	USF2	USF2-212		0.464239	0.0452487
ENST00000616381	CREB3L2	CREB3L2-207		0.464176	0.0452815
ENST00000444470	GAS5	GAS5-217	Y	0.463565	0.0456037
ENST00000264203	CAPZB	CAPZB-202		0.463361	0.0457112
ENST00000392349	ORMDL1	ORMDL1-202		0.463361	0.0457112
ENST00000498813	DEGS1	DEGS1-205		0.463361	0.0457112
ENST00000524496	RPL27A	RPL27A-202		0.463361	0.0457112
ENST00000540194	TMEM138	TMEM138-208		0.463361	0.0457112
ENST00000560303	ANP32A	ANP32A-210		0.463361	0.0457112
ENST00000580435	STRA13	CENPX-206		0.463361	0.0457112
ENST00000615564	CSNK1G2	CSNK1G2-211		0.463361	0.0457112
ENST00000467755	MORF4L2	MORF4L2-209		0.463297	0.0457451
ENST00000462646	MINOS1	MICOS10-202		0.462687	0.0460692
ENST00000298818	ISCA2	ISCA2-201		0.462484	0.0461773
ENST00000357008	CHD4	CHD4-201		0.462484	0.0461773
ENST00000390551	IGHG3	IGHG3-201		0.462484	0.0461773
ENST00000396864	IRF9	IRF9-202		0.462484	0.0461773
ENST00000407796	AKT1	AKT1-203		0.462484	0.0461773
ENST00000462582	KLHDC8B	KLHDC8B-203		0.462484	0.0461773
ENST00000555473	AHSA1	AHSA1-207		0.462484	0.0461773
ENST00000622082	NUCB2	NUCB2-220		0.462484	0.0461773
ENST00000466194	HMGN2	HMGN2-205		0.461809	0.0465383
ENST00000263634	GPR75-ASB3	ASB3-201		0.461606	0.0466471
ENST00000322428	MAF1	MAF1-201		0.461606	0.0466471
ENST00000418824	UBE2Q2P6	-		0.461606	0.0466471
ENST00000492356	RPS21	RPS21-205		0.461606	0.0466471
ENST00000554882	HECTD1	HECTD1-208		0.461606	0.0466471
ENST00000558527	SRP14	SRP14-203		0.461606	0.0466471
ENST00000586051	CTC-510F12.6	-		0.461606	0.0466471
ENST00000366987	ATF3	ATF3-206		0.460931	0.0470111
ENST00000283534	TMEM251	TMEM251-201		0.460728	0.0471205
ENST00000307826	MGAT1	MGAT1-201		0.460728	0.0471205
ENST00000310473	UCP2	UCP2-201		0.460728	0.0471205
ENST00000340650	NHLRC1	NHLRC1-201		0.460728	0.0471205
ENST00000368222	CRABP2	CRABP2-203		0.460728	0.0471205
ENST00000368875	PI4KB	PI4KB-204		0.460728	0.0471205
ENST00000400335	KREMEN1	KREMEN1-202		0.460728	0.0471205
ENST00000460933	RYK	RYK-201		0.460728	0.0471205
ENST00000470531	CHD3	CHD3-208		0.460728	0.0471205
ENST00000475834	IGF2R	IGF2R-203		0.460728	0.0471205
ENST00000509142	SEC31A	SEC31A-228		0.460728	0.0471205
ENST00000318607	PABPC1	PABPC1-201		0.460053	0.0474875
ENST00000295121	WDR92	WDR92-201		0.459851	0.0475975
ENST00000295748	AZI2	AZI2-201	Y	0.459851	0.0475975
ENST00000328631	IP6K2	IP6K2-201		0.459851	0.0475975
ENST00000392350	ORMDL1	ORMDL1-203		0.459851	0.0475975
ENST00000409733	RPL31	RPL31-208		0.459851	0.0475975
ENST00000414013	DPY30	DPY30-203		0.459851	0.0475975
ENST00000493059	GSK3A	GSK3A-204		0.459851	0.0475975
ENST00000526451	EIF1AD	EIF1AD-204		0.459851	0.0475975
ENST00000568588	RPL4	RPL4-215		0.459851	0.0475975
ENST00000597936	SNRNP70	SNRNP70-205		0.459851	0.0475975
ENST00000374293	GNG10	GNG10-201		0.458973	0.0480783
ENST00000379251	SAT1	SAT1-201		0.458973	0.0480783
ENST00000525665	PSMD13	PSMD13-204		0.458973	0.0480783
ENST00000528600	CD3E	CD3E-204		0.458973	0.0480783
ENST00000539204	YBX3	YBX3-207		0.458973	0.0480783
ENST00000576677	TBCD	TBCD-222		0.458973	0.0480783
ENST00000601638	PTOV1	PTOV1-219		0.458901	0.0481177
ENST00000409332	UBE2F	UBE2F-202		0.458736	0.048209
ENST00000361546	UBAP2L	UBAP2L-203		0.458297	0.0484514
ENST00000478117	ARHGEF19	ARHGEF19-205		0.458297	0.0484514
ENST00000312962	KRI1	KRI1-201		0.458096	0.0485627
ENST00000326648	ZNF609	ZNF609-201		0.458096	0.0485627
ENST00000336498	ARHGAP10	ARHGAP10-201		0.458096	0.0485627
ENST00000382021	DNAJC21	DNAJC21-201		0.458096	0.0485627
ENST00000527273	RPS3	RPS3-208		0.458096	0.0485627
ENST00000565108	CMC2	CMC2-209		0.458096	0.0485627
ENST00000506916	TXNDC15	TXNDC15-205		0.457858	0.0486946
ENST00000564316	STUB1	STUB1-203		0.457858	0.0486946
ENST00000613052	CERCAM	CERCAM-214		0.457419	0.0489389
ENST00000341872	LGALS8	LGALS8-203		0.457218	0.0490508
ENST00000391942	ERCC2	ERCC2-202		0.457218	0.0490508
ENST00000397442	CPNE1	CPNE1-203		0.457218	0.0490508
ENST00000422581	PPAPDC1B	PLPP5-202		0.457218	0.0490508
ENST00000509931	ZNF131	ZNF131-215		0.457218	0.0490508
ENST00000533266	HGH1	HGH1-205		0.457218	0.0490508
ENST00000560490	EID1	EID1-202		0.457218	0.0490508
ENST00000569493	RAB27A	RAB27A-212		0.457218	0.0490508
ENST00000590514	MFSD11	MFSD11-217		0.457218	0.0490508
ENST00000380650	RPAP3	RPAP3-202		0.456541	0.0494301
ENST00000302386	GABARAP	GABARAP-201		0.456341	0.0495427
ENST00000304004	POLR1C	POLR1C-201		0.456341	0.0495427
ENST00000322611	BASP1	BASP1-201		0.456341	0.0495427
ENST00000326840	DCBLD2	DCBLD2-201		0.456341	0.0495427
ENST00000338785	DYRK1A	DYRK1A-201		0.456341	0.0495427
ENST00000342537	ZBTB42	ZBTB42-201		0.456341	0.0495427
ENST00000356825	SMAD2	SMAD2-202		0.456341	0.0495427
ENST00000359530	ATP6V1H	ATP6V1H-202		0.456341	0.0495427
ENST00000359949	P2RX4	P2RX4-203		0.456341	0.0495427
ENST00000451681	LRRC23	LRRC23-211		0.456341	0.0495427
ENST00000592764	RNMT	RNMT-209		0.456341	0.0495427
ENST00000606293	TPSB2	TPSB2-201		0.456341	0.0495427
ENST00000549338	SLC25A3	SLC25A3-211		0.456264	0.0495857
ENST00000617760	LRRC41	LRRC41-208		0.456264	0.0495857
ENST00000278559	CAPN5	-		-0.457218	0.0490508
ENST00000589555	TMEM205	TMEM205-211		-0.458096	0.0485627
ENST00000487069	EEPD1	EEPD1-204		-0.458973	0.0480783
ENST00000339364	PIK3AP1	PIK3AP1-201		-0.459175	0.0479676
ENST00000330909	MAGI1	MAGI1-201	Y	-0.459614	0.0477271
ENST00000461205	ZNHIT1	ZNHIT1-202		-0.459851	0.0475975
ENST00000588649	POLRMT	POLRMT-202		-0.459851	0.0475975
ENST00000490164	PCGF5	PCGF5-202		-0.460728	0.0471205
ENST00000528163	IL32	IL32-213		-0.460728	0.0471205
ENST00000304863	UQCRFS1	UQCRFS1-201		-0.461606	0.0466471
ENST00000439021	LYRM1	LYRM1-204		-0.461606	0.0466471
ENST00000284727	ATP5G3	ATP5MC3-201		-0.462484	0.0461773
ENST00000389142	OS9	OS9-203		-0.462484	0.0461773
ENST00000381980	C4orf19	C4orf19-202		-0.463361	0.0457112
ENST00000395659	ATP5E	ATP5F1E-202		-0.463361	0.0457112
ENST00000479303	GSTK1	GSTK1-207		-0.463361	0.0457112
ENST00000370651	PTP4A1	-		-0.464239	0.0452487
ENST00000378670	UQCRQ	UQCRQ-203		-0.464239	0.0452487
ENST00000376463	TLE1	TLE1-201		-0.465116	0.0447897
ENST00000399054	MKKS	MKKS-202		-0.465994	0.0443344
ENST00000409400	BIN1	BIN1-211		-0.466871	0.0438826
ENST00000619929	PLCD3	PLCD3-212		-0.467749	0.0434343
ENST00000300176	AGFG2	AGFG2-201		-0.468627	0.0429896
ENST00000322347	COX5A	COX5A-201		-0.46971	0.0424452
ENST00000539433	PLCD3	PLCD3-203		-0.471259	0.0416762
ENST00000454289	TSFM	-		-0.471466	0.0415744
ENST00000255198	ZBED3	ZBED3-201		-0.473892	0.040394
ENST00000297533	TMUB1	TMUB1-201		-0.47477	0.0399734
ENST00000360981	DBNDD2	DBNDD2-202	Y	-0.47477	0.0399734
ENST00000467188	CALML4	CALML4-205		-0.47477	0.0399734
ENST00000265333	VDAC1	VDAC1-201	Y	-0.475647	0.0395561
ENST00000389858	LGR4	LGR4-202		-0.475647	0.0395561
ENST00000358813	CCL20	CCL20-201		-0.47828	0.0383246
ENST00000381809	AK3	AK3-202		-0.47828	0.0383246
ENST00000003100	CYP51A1	CYP51A1-201		-0.479158	0.0379207
ENST00000413366	PRKCA	PRKCA-202		-0.480246	0.0374244
ENST00000327473	TNFAIP8L1	TNFAIP8L1-201		-0.482668	0.0363379
ENST00000379847	NDUFB6	NDUFB6-203		-0.482668	0.0363379
ENST00000461345	TMEM176A	TMEM176A-202		-0.482668	0.0363379
ENST00000337080	ZNF444	ZNF444-201		-0.484423	0.035566
ENST00000525003	IL32	IL32-208		-0.484423	0.035566
ENST00000301729	ECI1	ECI1-201		-0.486178	0.0348068
ENST00000375078	CAMK2N1	CAMK2N1-201		-0.486178	0.0348068
ENST00000360961	MPC1	MPC1-202		-0.487933	0.0340602
ENST00000520969	MGAT4B	MGAT4B-216		-0.488811	0.0336916
ENST00000387347	MT-RNR2	MT-RNR2-201		-0.489689	0.0333261
ENST00000531220	OAF	OAF-202		-0.489689	0.0333261
ENST00000282388	ZFP36L2	ZFP36L2-201	Y	-0.490566	0.0329637
ENST00000545127	COA4	COA4-206		-0.491444	0.0326043
ENST00000284971	ATP5J	ATP5PF-201		-0.494076	0.0315445
ENST00000484928	TMEM176A	TMEM176A-210		-0.494954	0.0311973
ENST00000450753	TMEM176B	TMEM176B-205		-0.495832	0.030853
ENST00000282120	TGOLN2	TGOLN2-201		-0.496049	0.0307681
ENST00000528619	TPT1	TPT1-209		-0.496927	0.0304274
ENST00000598585	EMC10	EMC10-206		-0.496927	0.0304274
ENST00000475465	COX7B	COX7B-202		-0.498464	0.029838
ENST00000546350	PLCD3	PLCD3-207		-0.498464	0.029838
ENST00000254878	HRSP12	RIDA-201		-0.501097	0.0288492
ENST00000622694	BID	BID-211		-0.502195	0.0284445
ENST00000317479	PXMP2	PXMP2-201		-0.502852	0.0282043
ENST00000546244	MCRS1	MCRS1-203		-0.502852	0.0282043
ENST00000285093	ACAA2	ACAA2-201		-0.504607	0.0275708
ENST00000481305	TMEM176A	TMEM176A-209		-0.504607	0.0275708
ENST00000587994	ACAA2	ACAA2-205		-0.504607	0.0275708
ENST00000342512	PANK1	PANK1-203		-0.506146	0.0270247
ENST00000376499	TLE1	TLE1-203		-0.506362	0.0269485
ENST00000552664	IL32	IL32-233		-0.507463	0.026564
ENST00000366667	AGT	AGT-201		-0.509873	0.0257369
ENST00000378116	FAM171A1	FAM171A1-201	Y	-0.509873	0.0257369
ENST00000302517	CXXC5	CXXC5-201		-0.51075	0.0254407
ENST00000475536	TMEM176A	TMEM176A-207		-0.51075	0.0254407
ENST00000374180	HDHD3	HDHD3-202		-0.511628	0.0251473
ENST00000562929	COX4I1	COX4I1-204		-0.515364	0.0239276
ENST00000378409	CCDC107	CCDC107-204		-0.516016	0.0237198
ENST00000497536	NDUFA10	NDUFA10-213		-0.516893	0.0234421
ENST00000233627	NDUFS7	NDUFS7-201		-0.517771	0.0231669
ENST00000315251	CHDH	CHDH-201		-0.517771	0.0231669
ENST00000356839	ACADVL	ACADVL-203		-0.519526	0.0226243
ENST00000257770	NT5E	NT5E-201		-0.523036	0.0215691
ENST00000309602	LRFN4	LRFN4-201		-0.524144	0.0212444
ENST00000585919	C19orf66	SHFL-203		-0.525669	0.0208036
ENST00000602206	MRPL34	MRPL34-206		-0.527424	0.0203053
ENST00000292591	MGAT4B	MGAT4B-201		-0.530935	0.019337
ENST00000533097	IL32	IL32-222		-0.53269	0.0188668
ENST00000544741	RP11-234B24.6	-		-0.535323	0.0181785
ENST00000262244	MOB3B	MOB3B-201		-0.5362	0.0179536
ENST00000284000	CEBPG	CEBPG-201		-0.5362	0.0179536
ENST00000489785	CISD1	CISD1-204		-0.536435	0.0178937
ENST00000272430	RTKN	RTKN-202		-0.537078	0.0177309
ENST00000481445	COX7B	-		-0.537955	0.0175104
ENST00000543566	ARL6IP4	ARL6IP4-220		-0.537955	0.0175104
ENST00000249014	CDC42EP1	CDC42EP1-201		-0.543221	0.0162327
ENST00000337975	KLHL25	KLHL25-201	Y	-0.543221	0.0162327
ENST00000396290	ID2	ID2-203		-0.544098	0.0160271
ENST00000254663	SCLY	SCLY-201		-0.549605	0.0147844
ENST00000321331	HIGD1A	HIGD1A-201		-0.550241	0.0146458
ENST00000356464	RPS26	RPS26-201		-0.550241	0.0146458
ENST00000476243	CENPV	CENPV-203		-0.550241	0.0146458
ENST00000554143	NDRG2	NDRG2-227		-0.551997	0.0142692
ENST00000317091	CES2	CES2-201		-0.552874	0.0140838
ENST00000444777	EEPD1	EEPD1-202		-0.552874	0.0140838
ENST00000442738	POLR2F	POLR2F-205		-0.554873	0.0136688
ENST00000258424	COX5B	COX5B-201		-0.559895	0.0126691
ENST00000381237	SLC39A14	SLC39A14-204		-0.56165	0.0123339
ENST00000328965	OAF	OAF-201		-0.562527	0.0121689
ENST00000245479	SOX9	SOX9-201	Y	-0.56516	0.0116848
ENST00000397298	MRPL23	MRPL23-205		-0.574814	0.0100405
ENST00000331129	ID2	ID2-202		-0.577446	0.0096261
ENST00000534333	DRAP1	DRAP1-209		-0.582712	0.00883882
ENST00000375071	CDA	CDA-201		-0.5871	0.00822334
ENST00000416293	ALDH2	ALDH2-202		-0.5871	0.00822334
ENST00000477932	ACSS2	ACSS2-211		-0.589113	0.00795279
ENST00000262811	MAST3	MAST3-201		-0.59412	0.00731126
ENST00000392955	ABLIM1	ABLIM1-207	Y	-0.597015	0.00696001
ENST00000489349	GOT1	GOT1-203		-0.597631	0.00688711
ENST00000508495	HINT1	HINT1-206		-0.603774	0.00619317
ENST00000505897	PDK2	PDK2-206		-0.605529	0.00600575
ENST00000378165	NMT2	NMT2-202	Y	-0.609917	0.00555739
ENST00000389680	MT-RNR1	MT-RNR1-201		-0.609917	0.00555739
ENST00000375415	ARHGEF10L	ARHGEF10L-204		-0.615182	0.00505589
ENST00000288167	IL17RB	IL17RB-201		-0.62308	0.00437366
ENST00000325568	IL32	IL32-202		-0.636244	0.00340546
ENST00000623356	RP11-361L15.3	-		-0.636244	0.00340546
ENST00000253099	MRPL4	MRPL4-201		-0.641509	0.00307139
ENST00000394252	METTL7B	METTL7B-201		-0.647653	0.00271635
ENST00000235345	SLC35D1	SLC35D1-201		-0.650285	0.00257497
ENST00000395633	ATP5D	ATP5F1D-202		-0.663449	0.00195622
ENST00000299736	CENPV	CENPV-201		-0.668714	0.00174614
ENST00000285379	CA2	CA2-201		-0.693287	0.000997062
ENST00000533820	CAPN1	CAPN1-226		-0.70676	0.000716555
ENST00000297625	KIAA1161	MYORG-201		-0.72839	0.000405521
